# Supplementary material for: μ-Succinato-bis­[aqua­(2,2′:6′,2′′-terpyridine)copper(II)] dinitrate dihydrate
Source: Acta Crystallogr Sect E Struct Rep Online. 2010 Feb 27;66(Pt 3):m346–7. doi: 10.1107/S1600536810006811 (PMC2983631; doi:10.1107/S1600536810006811)
Supplement: Supplementary file 1 [file e-66-0m346-sup1.cif]

##############################################################################
###                                                                        ###
###        Electronic paper (Acta Crystallographica Section E)             ###
###                                                                        ###
##############################################################################
#                                                                            #
# This CIF contains the data in a paper accepted for publication in Acta     #
# Crystallographica Section E. It conforms to the requirements of Notes      #
# for Authors for Section E, and has been peer reviewed under the auspices   #
# of the IUCr Commission on Journals.                                        #
#                                                                            #
# Full details of the Crystallographic Information File format               #
# are given in the paper "The Crystallographic Information File (CIF):       #
# a New Standard Archive File for Crystallography" by S. R. Hall, F. H.      #
# Allen and I. D. Brown [Acta Cryst. (1991), A47, 655-685].                  #
#                                                                            #
# The current version of the core CIF dictionary is obtainable from          #
# ftp://ftp.iucr.org/pub/cif_core.dic. The current version number is 2.4.    #
#                                                                            #
# Software is freely available for graphical display of the structure(s) in  #
# this CIF.  For information consult the CIF home page http://www.iucr.org/  #
# cif/home.html                                                              #
#                                                                            #
# This file may be used for bona fide research purposes within the           #
# scientific community so long as proper attribution is given to the journal # 
# article from which it was obtained.                                        #
#                                                                            #
##############################################################################
                                             
data_I
_audit_creation_method     SHELXL-97
_chemical_name_systematic
;
\m-Succinato-bis[aqua(2,2':6',2''-terpyridine)copper(II)] dinitrate dihydrate
;
_chemical_name_common     ?
_chemical_formula_moiety     'C34 H30 Cu2 N6 O6 2+, 2(N O3 -), 2(H2 O)'
_chemical_formula_sum     'C34 H34 Cu2 N8 O14'
_chemical_formula_iupac
                         '[Cu2 (C4 H4 O4) (C15 H11 N3)2 (H2 O)2] (N O3)2, 2H2 O'
_chemical_formula_weight     905.77
_chemical_melting_point     ?
_symmetry_cell_setting     triclinic
_symmetry_space_group_name_H-M     'P -1'
_symmetry_space_group_name_Hall     '-P 1'
loop_
    _symmetry_equiv_pos_as_xyz
    'x, y, z'
    '-x, -y, -z'
_cell_length_a     7.397(4)
_cell_length_b     10.650(5)
_cell_length_c     12.574(6)
_cell_angle_alpha     70.196(9)
_cell_angle_beta     83.512(9)
_cell_angle_gamma     83.836(10)
_cell_volume     923.5(8)
_cell_formula_units_Z     1
_cell_measurement_reflns_used     4421
_cell_measurement_theta_min     3.3035
_cell_measurement_theta_max     27.955
_cell_measurement_temperature     296(2)
_cell_special_details     ?
_exptl_crystal_description     block
_exptl_crystal_colour     colourless
_exptl_crystal_size_max     0.34
_exptl_crystal_size_mid     0.32
_exptl_crystal_size_min     0.28
_exptl_crystal_density_diffrn     1.629
_exptl_crystal_density_meas     ?
_exptl_crystal_density_method     'not measured'
_exptl_crystal_F_000     464
_exptl_absorpt_coefficient_mu     1.233
_exptl_absorpt_correction_type     multi-scan
_exptl_absorpt_process_details     '(SADABS; Bruker, 2005)'
_exptl_absorpt_correction_T_min     0.6793
_exptl_absorpt_correction_T_max     0.7241
_exptl_special_details
;
;
_diffrn_ambient_temperature     296(2)
_diffrn_radiation_type     MoK\a
_diffrn_radiation_wavelength     0.71073
_diffrn_radiation_source     'fine-focus sealed tube'
_diffrn_radiation_monochromator     graphite
_diffrn_measurement_device_type     'Bruker SMART APEXII CCD area-detector'
_diffrn_measurement_method     'phi and omega scans'
_diffrn_detector_area_resol_mean     ?
_diffrn_reflns_number     4998
_diffrn_reflns_av_R_equivalents     0.0955
_diffrn_reflns_av_sigmaI/netI     0.0624
_diffrn_reflns_theta_min     1.73
_diffrn_reflns_theta_max     24.99
_diffrn_reflns_theta_full     24.99
_diffrn_measured_fraction_theta_max     0.988
_diffrn_measured_fraction_theta_full     0.988
_diffrn_reflns_limit_h_min     -8
_diffrn_reflns_limit_h_max     8
_diffrn_reflns_limit_k_min     -12
_diffrn_reflns_limit_k_max     11
_diffrn_reflns_limit_l_min     -14
_diffrn_reflns_limit_l_max     14
_refine_special_details
;
Refinement of <i>F</i>^2^ against ALL reflections. The weighted <i>R</i>-factor
wR and goodness of fit <i>S</i> are based on <i>F</i>^2^, conventional
<i>R</i>-factors <i>R</i> are based on <i>F</i>, with <i>F</i> set to zero for
negative <i>F</i>^2^. The threshold expression of <i>F</i>^2^ >
\s(<i>F</i>^2^) is used only for calculating <i>R</i>-factors(gt) etc. and is
not relevant to the choice of reflections for refinement. <i>R</i>-factors
based on <i>F</i>^2^ are statistically about twice as large as those based on
<i>F</i>, and <i>R</i>- factors based on ALL data will be even larger.
;
_reflns_number_total     3211
_reflns_number_gt     2951
_reflns_threshold_expression     I>2sigma(I)
_refine_ls_structure_factor_coef     Fsqd
_refine_ls_matrix_type     full
_refine_ls_R_factor_all     0.0544
_refine_ls_R_factor_gt     0.0520
_refine_ls_wR_factor_gt     0.1342
_refine_ls_wR_factor_ref     0.1367
_refine_ls_goodness_of_fit_ref     0.984
_refine_ls_restrained_S_all     0.984
_refine_ls_number_reflns     3211
_refine_ls_number_parameters     263
_refine_ls_number_restraints     0
_refine_ls_hydrogen_treatment     constr
_refine_ls_weighting_scheme     calc
_refine_ls_weighting_details
        'w=1/[\s^2^(F~o~^2^)+(0.1057P)^2^+0.3200P] where P=(F~o~^2^+2F~c~^2^)/3'
_atom_sites_solution_hydrogens     geom
_atom_sites_solution_primary     direct
_atom_sites_solution_secondary     difmap
_refine_ls_shift/su_max     0.000
_refine_ls_shift/su_mean     0.000
_refine_diff_density_max     0.703
_refine_diff_density_min     -0.671
_refine_ls_extinction_method     'SHELXL97 (Sheldrick, 2008)'
_refine_ls_extinction_coef     0.086(7)
_refine_ls_extinction_expression
                            'F~c~^*^=kF~c~[1+0.001xF~c~^2^\l^3^/sin(2\q)]^-1/4^'
loop_
    _atom_type_symbol
    _atom_type_description
    _atom_type_scat_dispersion_real
    _atom_type_scat_dispersion_imag
    _atom_type_scat_source
    'C' 'C' 0.0033 0.0016
                         'International Tables Vol C Tables 4.2.6.8 and 6.1.1.4'
    'Cu' 'Cu' 0.3201 1.2651
                         'International Tables Vol C Tables 4.2.6.8 and 6.1.1.4'
    'N' 'N' 0.0061 0.0033
                         'International Tables Vol C Tables 4.2.6.8 and 6.1.1.4'
    'O' 'O' 0.0106 0.0060
                         'International Tables Vol C Tables 4.2.6.8 and 6.1.1.4'
    'H' 'H' 0.0000 0.0000
                         'International Tables Vol C Tables 4.2.6.8 and 6.1.1.4'
_computing_data_collection     'APEX2 (Bruker, 2005)'
_computing_cell_refinement     'SAINT (Bruker, 2005)'
_computing_data_reduction     'SAINT (Bruker, 2005)'
_computing_structure_solution     'SHELXS97 (Sheldrick, 2008)'
_computing_structure_refinement     'SHELXL97 (Sheldrick, 2008)'
_computing_molecular_graphics     'SHELXTL (Sheldrick, 2008)'
_computing_publication_material     'SHELXTL (Sheldrick, 2008)'
loop_
    _atom_site_type_symbol
    _atom_site_label
    _atom_site_fract_x
    _atom_site_fract_y
    _atom_site_fract_z
    _atom_site_U_iso_or_equiv
    _atom_site_adp_type
    _atom_site_calc_flag
    _atom_site_refinement_flags
    _atom_site_occupancy
    _atom_site_disorder_assembly
    _atom_site_disorder_group
    Cu Cu1 0.24585(4) 0.64732(3) 0.22948(2) 0.0286(2) Uani d . 1 . .
    O O1W 0.5317(3) 0.5692(3) 0.1875(2) 0.0493(6) Uani d . 1 . .
    H H1WA 0.6382 0.5971 0.1717 0.059 Uiso d R 1 . .
    H H1WB 0.5296 0.5065 0.1603 0.059 Uiso d R 1 . .
    N N2 0.2116(3) 0.4762(3) 0.3654(2) 0.0341(6) Uani d . 1 . .
    N N3 0.2929(3) 0.7096(3) 0.3510(2) 0.0334(6) Uani d . 1 . .
    N N4 0.2612(4) 0.8463(3) 0.1423(2) 0.0356(6) Uani d . 1 . .
    C C1 0.1650(5) 0.3580(4) 0.3636(3) 0.0448(8) Uani d . 1 . .
    H H1 0.1450 0.3499 0.2946 0.054 Uiso calc R 1 . .
    C C2 0.1462(5) 0.2482(4) 0.4615(4) 0.0540(9) Uani d . 1 . .
    H H2 0.1150 0.1674 0.4581 0.065 Uiso calc R 1 . .
    C C3 0.1743(5) 0.2605(4) 0.5637(3) 0.0573(10) Uani d . 1 . .
    H H3 0.1612 0.1882 0.6304 0.069 Uiso calc R 1 . .
    C C4 0.2222(5) 0.3814(4) 0.5667(3) 0.0501(9) Uani d . 1 . .
    H H4 0.2422 0.3914 0.6351 0.060 Uiso calc R 1 . .
    C C5 0.2399(4) 0.4875(3) 0.4657(3) 0.0371(7) Uani d . 1 . .
    C C6 0.2890(4) 0.6223(3) 0.4581(3) 0.0360(7) Uani d . 1 . .
    C C7 0.3259(5) 0.6642(4) 0.5456(3) 0.0495(9) Uani d . 1 . .
    H H7 0.3256 0.6049 0.6195 0.059 Uiso calc R 1 . .
    C C8 0.3633(5) 0.7967(5) 0.5210(3) 0.0558(10) Uani d . 1 . .
    H H8 0.3883 0.8260 0.5793 0.067 Uiso calc R 1 . .
    C C9 0.3642(5) 0.8862(4) 0.4107(4) 0.0516(9) Uani d . 1 . .
    H H9 0.3898 0.9747 0.3942 0.062 Uiso calc R 1 . .
    C C10 0.3253(4) 0.8388(3) 0.3258(3) 0.0381(7) Uani d . 1 . .
    C C11 0.3088(4) 0.9175(3) 0.2045(3) 0.0378(7) Uani d . 1 . .
    C C12 0.3356(5) 1.0526(3) 0.1567(3) 0.0509(9) Uani d . 1 . .
    H H12 0.3709 1.0998 0.2001 0.061 Uiso calc R 1 . .
    C C13 0.3088(5) 1.1167(4) 0.0423(4) 0.0569(10) Uani d . 1 . .
    H H13 0.3267 1.2072 0.0083 0.068 Uiso calc R 1 . .
    C C14 0.2558(5) 1.0446(4) -0.0195(3) 0.0526(9) Uani d . 1 . .
    H H14 0.2342 1.0863 -0.0953 0.063 Uiso calc R 1 . .
    C C15 0.2352(5) 0.9106(3) 0.0317(3) 0.0427(8) Uani d . 1 . .
    H H15 0.2020 0.8621 -0.0113 0.051 Uiso calc R 1 . .
    O O1 0.1725(3) 0.5935(2) 0.11084(18) 0.0346(5) Uani d . 1 . .
    O O2 -0.1129(3) 0.6332(2) 0.17197(19) 0.0418(5) Uani d . 1 . .
    C C16 -0.0007(4) 0.5965(3) 0.1065(2) 0.0288(6) Uani d . 1 . .
    C C17 -0.0602(4) 0.5554(3) 0.0128(3) 0.0388(7) Uani d . 1 . .
    H H17A -0.1834 0.5272 0.0337 0.047 Uiso calc R 1 . .
    H H17B -0.0632 0.6329 -0.0556 0.047 Uiso calc R 1 . .
    N N1 0.1320(5) 0.8852(4) 0.7310(3) 0.0583(9) Uani d . 1 . .
    O O3 0.2712(7) 0.9214(6) 0.7484(4) 0.1279(18) Uani d . 1 . .
    O O4 0.0270(5) 0.9562(4) 0.6617(3) 0.0940(12) Uani d . 1 . .
    O O5 0.1130(8) 0.7657(4) 0.7705(4) 0.1219(17) Uani d . 1 . .
    O O2W 0.5518(4) 0.3538(3) 0.1018(3) 0.0623(7) Uani d . 1 . .
    H H2WA 0.6184 0.2825 0.1302 0.075 Uiso d R 1 . .
    H H2WB 0.6029 0.3963 0.0374 0.075 Uiso d R 1 . .
loop_
    _atom_site_aniso_label
    _atom_site_aniso_U_11
    _atom_site_aniso_U_22
    _atom_site_aniso_U_33
    _atom_site_aniso_U_12
    _atom_site_aniso_U_13
    _atom_site_aniso_U_23
    Cu1 0.0298(3) 0.0333(3) 0.0296(3) 0.00097(16) -0.00715(15) -0.01870(17)
    O1W 0.0279(11) 0.0587(15) 0.0753(16) 0.0008(10) 0.0012(11) -0.0434(13)
    N2 0.0310(13) 0.0389(13) 0.0353(13) 0.0019(11) -0.0049(10) -0.0166(11)
    N3 0.0310(13) 0.0439(14) 0.0343(12) 0.0067(11) -0.0098(10) -0.0255(11)
    N4 0.0366(14) 0.0353(13) 0.0397(13) 0.0043(11) -0.0072(11) -0.0193(11)
    C1 0.0395(17) 0.0459(18) 0.0524(19) -0.0009(15) -0.0061(14) -0.0205(15)
    C2 0.0411(19) 0.0442(19) 0.071(2) -0.0029(16) -0.0040(17) -0.0116(17)
    C3 0.0428(19) 0.059(2) 0.053(2) 0.0043(17) 0.0019(16) -0.0007(17)
    C4 0.0449(19) 0.065(2) 0.0345(16) 0.0085(17) -0.0017(14) -0.0136(16)
    C5 0.0278(15) 0.0488(18) 0.0330(14) 0.0087(13) -0.0025(11) -0.0149(13)
    C6 0.0273(15) 0.0522(18) 0.0340(15) 0.0081(13) -0.0058(11) -0.0233(13)
    C7 0.0391(18) 0.080(3) 0.0383(17) 0.0101(18) -0.0097(14) -0.0334(17)
    C8 0.046(2) 0.084(3) 0.060(2) 0.0086(19) -0.0143(17) -0.054(2)
    C9 0.0449(19) 0.060(2) 0.069(2) 0.0026(17) -0.0116(17) -0.0462(19)
    C10 0.0298(15) 0.0463(18) 0.0511(18) 0.0047(13) -0.0087(13) -0.0334(15)
    C11 0.0284(15) 0.0378(16) 0.0547(19) 0.0052(12) -0.0076(13) -0.0262(14)
    C12 0.047(2) 0.0402(18) 0.075(3) 0.0030(16) -0.0072(18) -0.0330(18)
    C13 0.050(2) 0.0347(18) 0.080(3) 0.0070(16) -0.0016(19) -0.0162(18)
    C14 0.045(2) 0.050(2) 0.054(2) 0.0114(17) -0.0087(16) -0.0086(16)
    C15 0.0404(17) 0.0430(18) 0.0440(17) 0.0064(14) -0.0092(14) -0.0145(14)
    O1 0.0289(11) 0.0497(13) 0.0371(11) 0.0008(9) -0.0093(8) -0.0286(10)
    O2 0.0328(11) 0.0611(14) 0.0450(12) 0.0029(10) -0.0050(9) -0.0364(11)
    C16 0.0299(14) 0.0288(13) 0.0329(14) 0.0023(11) -0.0079(11) -0.0165(11)
    C17 0.0298(15) 0.0524(19) 0.0490(17) 0.0093(14) -0.0127(13) -0.0368(15)
    N1 0.063(2) 0.059(2) 0.0496(17) 0.0021(17) 0.0010(16) -0.0169(15)
    O3 0.120(4) 0.167(5) 0.118(3) -0.050(3) -0.041(3) -0.054(3)
    O4 0.083(3) 0.089(3) 0.100(3) 0.016(2) -0.025(2) -0.020(2)
    O5 0.164(5) 0.074(3) 0.105(3) -0.018(3) -0.020(3) 0.005(2)
    O2W 0.0656(17) 0.0518(15) 0.0742(18) 0.0006(13) -0.0035(14) -0.0290(14)
_geom_special_details
;
All esds (except the esd in the dihedral angle between two l.s. planes) are
estimated using the full covariance matrix. The cell esds are taken into
account individually in the estimation of esds in distances, angles and
torsion angles; correlations between esds in cell parameters are only used
when they are defined by crystal symmetry. An approximate (isotropic)
treatment of cell esds is used for estimating esds involving l.s. planes.
;
loop_
    _geom_bond_atom_site_label_1
    _geom_bond_atom_site_label_2
    _geom_bond_site_symmetry_2
    _geom_bond_distance
    _geom_bond_publ_flag
    Cu1 O1 . 1.917(2) y
    Cu1 N3 . 1.937(3) y
    Cu1 N4 . 2.038(3) y
    Cu1 N2 . 2.049(3) y
    Cu1 O1W . 2.260(2) y
    O1W H1WA . 0.8501 ?
    O1W H1WB . 0.8501 ?
    N2 C5 . 1.348(4) ?
    N2 C1 . 1.349(5) ?
    N3 C10 . 1.345(4) ?
    N3 C6 . 1.351(4) ?
    N4 C15 . 1.351(4) ?
    N4 C11 . 1.354(4) ?
    C1 C2 . 1.387(5) ?
    C1 H1 . 0.9300 ?
    C2 C3 . 1.376(6) ?
    C2 H2 . 0.9300 ?
    C3 C4 . 1.386(6) ?
    C3 H3 . 0.9300 ?
    C4 C5 . 1.389(5) ?
    C4 H4 . 0.9300 ?
    C5 C6 . 1.487(5) ?
    C6 C7 . 1.383(5) ?
    C7 C8 . 1.390(6) ?
    C7 H7 . 0.9300 ?
    C8 C9 . 1.391(6) ?
    C8 H8 . 0.9300 ?
    C9 C10 . 1.394(5) ?
    C9 H9 . 0.9300 ?
    C10 C11 . 1.483(5) ?
    C11 C12 . 1.385(5) ?
    C12 C13 . 1.394(6) ?
    C12 H12 . 0.9300 ?
    C13 C14 . 1.372(6) ?
    C13 H13 . 0.9300 ?
    C14 C15 . 1.370(5) ?
    C14 H14 . 0.9300 ?
    C15 H15 . 0.9300 ?
    O1 C16 . 1.285(4) ?
    O2 C16 . 1.230(3) ?
    C16 C17 . 1.510(4) ?
    C17 C17 2_565 1.503(6) ?
    C17 H17A . 0.9700 ?
    C17 H17B . 0.9700 ?
    N1 O3 . 1.204(6) ?
    N1 O5 . 1.217(5) ?
    N1 O4 . 1.231(5) ?
    O2W H2WA . 0.8499 ?
    O2W H2WB . 0.8500 ?
loop_
    _geom_angle_atom_site_label_1
    _geom_angle_atom_site_label_2
    _geom_angle_atom_site_label_3
    _geom_angle_site_symmetry_1
    _geom_angle_site_symmetry_3
    _geom_angle
    _geom_angle_publ_flag
    O1 Cu1 N3 . . 173.78(9) n
    O1 Cu1 N4 . . 98.53(10) n
    N3 Cu1 N4 . . 80.04(11) n
    O1 Cu1 N2 . . 100.55(11) n
    N3 Cu1 N2 . . 79.94(12) n
    N4 Cu1 N2 . . 158.56(11) n
    O1 Cu1 O1W . . 86.91(9) n
    N3 Cu1 O1W . . 99.30(10) n
    N4 Cu1 O1W . . 100.14(10) n
    N2 Cu1 O1W . . 90.58(10) n
    Cu1 O1W H1WA . . 138.1 ?
    Cu1 O1W H1WB . . 111.0 ?
    H1WA O1W H1WB . . 107.7 ?
    C5 N2 C1 . . 118.7(3) ?
    C5 N2 Cu1 . . 114.3(2) ?
    C1 N2 Cu1 . . 127.0(2) ?
    C10 N3 C6 . . 122.5(3) ?
    C10 N3 Cu1 . . 118.7(2) ?
    C6 N3 Cu1 . . 118.8(2) ?
    C15 N4 C11 . . 118.5(3) ?
    C15 N4 Cu1 . . 127.4(2) ?
    C11 N4 Cu1 . . 114.1(2) ?
    N2 C1 C2 . . 122.0(3) ?
    N2 C1 H1 . . 119.0 ?
    C2 C1 H1 . . 119.0 ?
    C3 C2 C1 . . 119.0(4) ?
    C3 C2 H2 . . 120.5 ?
    C1 C2 H2 . . 120.5 ?
    C2 C3 C4 . . 119.5(3) ?
    C2 C3 H3 . . 120.2 ?
    C4 C3 H3 . . 120.2 ?
    C3 C4 C5 . . 118.7(4) ?
    C3 C4 H4 . . 120.6 ?
    C5 C4 H4 . . 120.6 ?
    N2 C5 C4 . . 122.0(3) ?
    N2 C5 C6 . . 114.2(3) ?
    C4 C5 C6 . . 123.8(3) ?
    N3 C6 C7 . . 119.7(3) ?
    N3 C6 C5 . . 112.7(3) ?
    C7 C6 C5 . . 127.6(3) ?
    C6 C7 C8 . . 118.7(3) ?
    C6 C7 H7 . . 120.6 ?
    C8 C7 H7 . . 120.6 ?
    C7 C8 C9 . . 121.1(3) ?
    C7 C8 H8 . . 119.5 ?
    C9 C8 H8 . . 119.5 ?
    C8 C9 C10 . . 117.8(4) ?
    C8 C9 H9 . . 121.1 ?
    C10 C9 H9 . . 121.1 ?
    N3 C10 C9 . . 120.2(3) ?
    N3 C10 C11 . . 112.8(3) ?
    C9 C10 C11 . . 127.0(3) ?
    N4 C11 C12 . . 121.6(3) ?
    N4 C11 C10 . . 114.1(3) ?
    C12 C11 C10 . . 124.3(3) ?
    C11 C12 C13 . . 118.9(3) ?
    C11 C12 H12 . . 120.6 ?
    C13 C12 H12 . . 120.6 ?
    C14 C13 C12 . . 119.2(3) ?
    C14 C13 H13 . . 120.4 ?
    C12 C13 H13 . . 120.4 ?
    C15 C14 C13 . . 119.3(4) ?
    C15 C14 H14 . . 120.3 ?
    C13 C14 H14 . . 120.3 ?
    N4 C15 C14 . . 122.4(3) ?
    N4 C15 H15 . . 118.8 ?
    C14 C15 H15 . . 118.8 ?
    C16 O1 Cu1 . . 115.18(17) ?
    O2 C16 O1 . . 123.0(3) ?
    O2 C16 C17 . . 121.3(3) ?
    O1 C16 C17 . . 115.7(2) ?
    C17 C17 C16 2_565 . 114.3(3) ?
    C17 C17 H17A 2_565 . 108.7 ?
    C16 C17 H17A . . 108.7 ?
    C17 C17 H17B 2_565 . 108.7 ?
    C16 C17 H17B . . 108.7 ?
    H17A C17 H17B . . 107.6 ?
    O3 N1 O5 . . 116.3(5) ?
    O3 N1 O4 . . 123.9(5) ?
    O5 N1 O4 . . 118.6(5) ?
    H2WA O2W H2WB . . 107.7 ?
loop_
    _geom_torsion_atom_site_label_1
    _geom_torsion_atom_site_label_2
    _geom_torsion_atom_site_label_3
    _geom_torsion_atom_site_label_4
    _geom_torsion_site_symmetry_1
    _geom_torsion_site_symmetry_2
    _geom_torsion_site_symmetry_3
    _geom_torsion_site_symmetry_4
    _geom_torsion
    _geom_torsion_publ_flag
    O1 Cu1 N2 C5 . . . . -174.99(19) ?
    N3 Cu1 N2 C5 . . . . -1.29(19) ?
    N4 Cu1 N2 C5 . . . . -22.4(4) ?
    O1W Cu1 N2 C5 . . . . 98.0(2) ?
    O1 Cu1 N2 C1 . . . . 5.0(3) ?
    N3 Cu1 N2 C1 . . . . 178.7(3) ?
    N4 Cu1 N2 C1 . . . . 157.6(3) ?
    O1W Cu1 N2 C1 . . . . -81.9(3) ?
    N4 Cu1 N3 C10 . . . . -4.6(2) ?
    N2 Cu1 N3 C10 . . . . -176.9(2) ?
    O1W Cu1 N3 C10 . . . . 94.1(2) ?
    N4 Cu1 N3 C6 . . . . 174.3(2) ?
    N2 Cu1 N3 C6 . . . . 2.0(2) ?
    O1W Cu1 N3 C6 . . . . -86.9(2) ?
    O1 Cu1 N4 C15 . . . . -3.3(3) ?
    N3 Cu1 N4 C15 . . . . -177.1(3) ?
    N2 Cu1 N4 C15 . . . . -156.0(3) ?
    O1W Cu1 N4 C15 . . . . 85.1(3) ?
    O1 Cu1 N4 C11 . . . . 178.9(2) ?
    N3 Cu1 N4 C11 . . . . 5.1(2) ?
    N2 Cu1 N4 C11 . . . . 26.2(4) ?
    O1W Cu1 N4 C11 . . . . -92.7(2) ?
    C5 N2 C1 C2 . . . . -0.2(5) ?
    Cu1 N2 C1 C2 . . . . 179.8(2) ?
    N2 C1 C2 C3 . . . . 0.6(5) ?
    C1 C2 C3 C4 . . . . -0.6(5) ?
    C2 C3 C4 C5 . . . . 0.2(5) ?
    C1 N2 C5 C4 . . . . -0.1(4) ?
    Cu1 N2 C5 C4 . . . . 179.9(2) ?
    C1 N2 C5 C6 . . . . -179.5(3) ?
    Cu1 N2 C5 C6 . . . . 0.5(3) ?
    C3 C4 C5 N2 . . . . 0.1(5) ?
    C3 C4 C5 C6 . . . . 179.5(3) ?
    C10 N3 C6 C7 . . . . -2.4(4) ?
    Cu1 N3 C6 C7 . . . . 178.7(2) ?
    C10 N3 C6 C5 . . . . 176.6(2) ?
    Cu1 N3 C6 C5 . . . . -2.3(3) ?
    N2 C5 C6 N3 . . . . 1.1(4) ?
    C4 C5 C6 N3 . . . . -178.3(3) ?
    N2 C5 C6 C7 . . . . 180.0(3) ?
    C4 C5 C6 C7 . . . . 0.6(5) ?
    N3 C6 C7 C8 . . . . 1.0(5) ?
    C5 C6 C7 C8 . . . . -177.8(3) ?
    C6 C7 C8 C9 . . . . 0.0(5) ?
    C7 C8 C9 C10 . . . . 0.3(5) ?
    C6 N3 C10 C9 . . . . 2.7(5) ?
    Cu1 N3 C10 C9 . . . . -178.4(2) ?
    C6 N3 C10 C11 . . . . -175.6(2) ?
    Cu1 N3 C10 C11 . . . . 3.3(3) ?
    C8 C9 C10 N3 . . . . -1.6(5) ?
    C8 C9 C10 C11 . . . . 176.4(3) ?
    C15 N4 C11 C12 . . . . -1.7(5) ?
    Cu1 N4 C11 C12 . . . . 176.3(2) ?
    C15 N4 C11 C10 . . . . 177.2(3) ?
    Cu1 N4 C11 C10 . . . . -4.8(3) ?
    N3 C10 C11 N4 . . . . 1.2(4) ?
    C9 C10 C11 N4 . . . . -177.0(3) ?
    N3 C10 C11 C12 . . . . -179.9(3) ?
    C9 C10 C11 C12 . . . . 2.0(5) ?
    N4 C11 C12 C13 . . . . 1.4(5) ?
    C10 C11 C12 C13 . . . . -177.4(3) ?
    C11 C12 C13 C14 . . . . 0.3(5) ?
    C12 C13 C14 C15 . . . . -1.7(6) ?
    C11 N4 C15 C14 . . . . 0.3(5) ?
    Cu1 N4 C15 C14 . . . . -177.4(3) ?
    C13 C14 C15 N4 . . . . 1.5(5) ?
    N4 Cu1 O1 C16 . . . . -90.9(2) ?
    N2 Cu1 O1 C16 . . . . 79.3(2) ?
    O1W Cu1 O1 C16 . . . . 169.3(2) ?
    Cu1 O1 C16 O2 . . . . 1.2(4) ?
    Cu1 O1 C16 C17 . . . . 179.5(2) ?
    O2 C16 C17 C17 . . . 2_565 -145.5(4) ?
    O1 C16 C17 C17 . . . 2_565 36.1(5) ?
loop_
    _geom_hbond_atom_site_label_D
    _geom_hbond_atom_site_label_H
    _geom_hbond_atom_site_label_A
    _geom_hbond_site_symmetry_A
    _geom_hbond_distance_DH
    _geom_hbond_distance_HA
    _geom_hbond_distance_DA
    _geom_hbond_angle_DHA
    O2W H2WB O1 2_665 0.85 2.33 3.101(4) 150.4
    O2W H2WA O3 2_666 0.85 2.32 3.138(7) 162.4
    O1W H1WB O2W . 0.85 1.98 2.831(4) 173.8
    O1W H1WA O2 1_655 0.85 1.92 2.755(3) 166.5
data_global
_journal_date_recd_electronic     2010-02-04
_journal_date_accepted     2010-02-23
_journal_name_full     'Acta Crystallographica, Section E'
_journal_year     2010
_journal_volume     66
_journal_issue      3
_journal_page_first     m346
_journal_page_last     m347
_journal_paper_category     QM
_journal_coeditor_code     KJ2141
_publ_contact_author_name     'Chongzhen Mei'
_publ_contact_author_address
;
Institute of Environmental and Municipal Engineering,
North China University of Water Conservancy and Electric Power,
Zhengzhou 450011, People's Republic of China
;
_publ_contact_author_email     meichongzhen@163.com
_publ_contact_author_fax     ?
_publ_contact_author_phone     ?
_publ_section_title
;
\m-Succinato-bis[aqua(2,2':6',2''-terpyridine)copper(II)] dinitrate dihydrate
;
loop_
    _publ_author_name
    _publ_author_footnote
    _publ_author_address
    'Mei, Chongzhen' .
;
Institute of Environmental and Municipal Engineering,
North China University of Water Conservancy and Electric Power,
Zhengzhou 450011, People's Republic of China
;
    'Lei, Qingduo' .
;
Institute of Environmental and Municipal Engineering,
North China University of Water Conservancy and Electric Power,
Zhengzhou 450011, People's Republic of China
;
    'Zhang, Peng' .
;
Institute of Environmental and Municipal Engineering,
North China University of Water Conservancy and Electric Power,
Zhengzhou 450011, People's Republic of China
;
