# Supplementary material for: μ-Succinato-bis­[aqua­(2,2′:6′,2′′-terpyridine)copper(II)] dinitrate dihydrate
Source: Acta Crystallogr Sect E Struct Rep Online. 2010 Feb 27;66(Pt 3):m346–7. doi: 10.1107/S1600536810006811 (PMC2983631; doi:10.1107/S1600536810006811)
Supplement: Supplementary file 2 [file e-66-0m346-Isup2.hkl]

# 
# h,k,l, Fc-squared, Fo-squared, sigma(Fo-squared) and status flag 
# 
data_I
_shelx_title ' 1 in P-1' 
_shelx_refln_list_code          4 
_shelx_F_calc_maximum      216.10 
_exptl_crystal_F_000       464.00 
_reflns_d_resolution_high  0.8411 
 
loop_ 
 _symmetry_equiv_pos_as_xyz 
 'x, y, z' 
 '-x, -y, -z' 
 
_cell_length_a     7.3970 
_cell_length_b    10.6500 
_cell_length_c    12.5740 
_cell_angle_alpha  70.196 
_cell_angle_beta   83.512 
_cell_angle_gamma  83.836 
 
_shelx_F_squared_multiplier     1.000 
 
loop_ 
 _refln_index_h 
 _refln_index_k 
 _refln_index_l 
 _refln_F_squared_calc 
 _refln_F_squared_meas 
 _refln_F_squared_sigma 
 _refln_observed_status 
   1   0   0      338.69      385.58      4.22 o 
   3   0   0        1.38        1.60      1.07 o 
   4   0   0     1986.33     1853.48     17.64 o 
   5   0   0       37.52       31.87      2.62 o 
   6   0   0      127.66      104.00      3.24 o 
   7   0   0        1.25        1.31      1.54 o 
   8   0   0      130.21      167.65     13.31 o 
  -8   1   0       16.38       22.24      2.42 o 
  -7   1   0      232.40      222.32      7.30 o 
  -6   1   0      174.28      202.92      6.25 o 
  -5   1   0     1187.89      888.91     12.27 o 
  -4   1   0     1841.76     1527.59     15.51 o 
  -3   1   0     8105.64     7538.57     49.18 o 
  -2   1   0     2664.65     2906.15     21.15 o 
  -1   1   0     9799.39    10049.20     68.77 o 
   0   1   0     2259.85     2477.02     20.57 o 
   1   1   0     4886.83     5428.80    383.09 o 
   2   1   0     2111.41     1914.43     74.96 o 
   3   1   0       64.39       85.88      3.21 o 
   4   1   0      122.16      111.99      2.66 o 
   5   1   0      203.93      180.92     11.32 o 
   6   1   0      133.90      127.07     15.98 o 
   7   1   0       87.96       82.83      9.34 o 
   8   1   0       30.58       30.53      2.50 o 
  -8   2   0        2.49        1.85      2.75 o 
  -7   2   0      228.52      212.39      7.10 o 
  -6   2   0        3.66        3.88      2.42 o 
  -5   2   0      829.24      603.49      9.98 o 
  -4   2   0      217.12      250.34      5.64 o 
  -3   2   0     1586.62     1543.08     14.39 o 
  -2   2   0      207.56      232.36      4.13 o 
  -1   2   0       73.73       95.50      2.32 o 
   0   2   0      101.88      161.19      2.85 o 
   1   2   0        9.99       10.96      0.63 o 
   2   2   0     1839.71     2074.68     96.20 o 
   3   2   0     2606.46     2578.52    132.38 o 
   4   2   0      534.55      599.17     46.06 o 
   5   2   0      231.27      228.70     22.37 o 
   6   2   0        1.31        3.41      1.36 o 
   7   2   0       16.12       20.93      3.55 o 
   8   2   0       30.67       24.96      3.36 o 
  -7   3   0       80.12       93.75      5.02 o 
  -6   3   0      228.41      260.85      7.20 o 
  -5   3   0        0.36        1.66      1.75 o 
  -4   3   0     1330.74     1183.02     13.65 o 
  -3   3   0      337.72      357.99      6.33 o 
  -2   3   0     1202.34     1195.61     11.81 o 
  -1   3   0      305.43      364.69      5.39 o 
   0   3   0     2738.67     2876.71     21.54 o 
   1   3   0     1092.03     1203.40    123.88 o 
   2   3   0      370.67      336.42     26.76 o 
   3   3   0      710.39      825.54    160.61 o 
   4   3   0      354.31      312.27     43.70 o 
   5   3   0        1.09        2.44      1.28 o 
   6   3   0      208.15      196.52     21.61 o 
   7   3   0        2.18        2.53      1.56 o 
   8   3   0      214.39      229.47      8.42 o 
  -6   4   0      130.75      157.08      5.84 o 
  -5   4   0      452.14      451.71      8.98 o 
  -4   4   0      470.48      529.09      9.05 o 
  -3   4   0      118.38      116.64      3.98 o 
  -2   4   0     1870.10     2197.33     18.94 o 
  -1   4   0      292.78      332.28      5.79 o 
   0   4   0     6784.52     7903.14    761.03 o 
   1   4   0     1485.45     1566.55     29.53 o 
   2   4   0     1423.70     1478.75    298.44 o 
   3   4   0      439.56      471.55     95.23 o 
   4   4   0      483.25      557.76    150.92 o 
   5   4   0     1073.06     1217.82    197.54 o 
   6   4   0      113.65      111.93     28.66 o 
   7   4   0       56.66       69.11      8.81 o 
   8   4   0      156.81      194.79      8.06 o 
  -6   5   0       11.45       13.86      2.84 o 
  -5   5   0      968.62     1400.98     17.30 o 
  -4   5   0       34.25       37.83      3.05 o 
  -3   5   0     1646.42     2247.06     20.99 o 
  -2   5   0       16.80       18.64      2.17 o 
  -1   5   0     4247.42     5517.56     39.05 o 
   0   5   0       10.95       21.49      2.01 o 
   1   5   0     1980.19     2032.62     71.14 o 
   2   5   0     1404.55     1570.40    368.96 o 
   3   5   0      687.53      764.87    227.43 o 
   4   5   0       22.15       23.62      8.47 o 
   5   5   0      434.73      481.06    138.61 o 
   6   5   0        2.88        2.44      1.52 o 
   7   5   0      114.74      154.07     24.85 o 
   8   5   0       38.16       48.89      4.79 o 
  -7   6   0        8.50       11.22      3.57 o 
  -5   6   0      316.12      386.53      9.14 o 
  -4   6   0      435.64      522.62     10.00 o 
  -3   6   0      187.65      217.61      6.17 o 
  -2   6   0      485.66      594.00      9.81 o 
  -1   6   0      574.33      645.91     89.33 o 
   0   6   0       40.71       52.00      4.12 o 
   1   6   0       26.27       27.72      3.66 o 
   2   6   0      703.69      550.13     19.08 o 
   3   6   0      119.76      103.88     36.62 o 
   4   6   0      160.70      191.92     61.88 o 
   5   6   0      398.28      485.81    169.39 o 
   6   6   0      165.61      227.06     53.80 o 
   7   6   0       55.87       75.18     19.72 o 
  -6   7   0      285.31      246.88      9.43 o 
  -5   7   0       11.51        9.39      2.18 o 
  -4   7   0      324.05      374.77      8.89 o 
  -3   7   0       26.15       32.08      2.71 o 
  -2   7   0     1107.36     1253.49    164.60 o 
  -1   7   0        0.16        8.45      4.68 o 
   0   7   0     1353.02     1443.73    251.85 o 
   1   7   0       15.60       10.05      1.46 o 
   2   7   0      703.64      609.80     30.98 o 
   3   7   0        5.71        4.77      1.93 o 
   4   7   0      203.11      348.35      8.71 o 
   5   7   0        2.96        6.82      1.80 o 
   6   7   0      168.19      252.70     90.96 o 
   7   7   0        4.16        7.55      2.08 o 
  -6   8   0       14.64       11.79      3.57 o 
  -5   8   0      208.22      190.76      8.27 o 
  -4   8   0        1.17        1.37      1.84 o 
  -3   8   0      465.15      532.50     83.98 o 
  -2   8   0      452.49      508.76     49.28 o 
  -1   8   0      467.18      509.19     53.04 o 
   0   8   0      375.59      408.28     16.19 o 
   1   8   0       55.11       53.41      4.14 o 
   2   8   0       98.29       87.51      4.77 o 
   3   8   0        4.71        3.79      2.21 o 
   4   8   0       11.05        7.70      2.44 o 
   5   8   0      106.79      167.61     66.77 o 
   6   8   0       27.57       41.96     15.38 o 
  -5   9   0      210.74      185.38      8.52 o 
  -4   9   0        3.58        3.77      2.09 o 
  -3   9   0       14.75       17.59      3.36 o 
  -2   9   0       52.45       61.65      7.86 o 
  -1   9   0       28.26       33.74      2.44 o 
   0   9   0        7.01        9.56      2.96 o 
   1   9   0        3.37        5.31      1.49 o 
   2   9   0       32.31       32.57      3.36 o 
   3   9   0      143.81      121.53      5.92 o 
   4   9   0        1.66        2.49      2.58 o 
   5   9   0      180.30      166.03      7.49 o 
   6   9   0       21.50       19.83      3.69 o 
  -4  10   0        7.86        8.49      3.13 o 
  -3  10   0        0.65        1.79      2.07 o 
  -2  10   0       14.52       23.18      3.73 o 
  -1  10   0        2.55        1.13      1.89 o 
   0  10   0      312.42      347.03     15.51 o 
   1  10   0        2.32        2.39      2.59 o 
   2  10   0      393.58      383.80     10.64 o 
   3  10   0       72.64       56.17      4.60 o 
   4  10   0      171.73      146.53      7.26 o 
   5  10   0        8.94        9.36      2.80 o 
  -2  11   0      106.38      113.47     12.89 o 
  -1  11   0       74.51       68.44      6.58 o 
   0  11   0       72.00       64.03      5.11 o 
   1  11   0      124.32      120.26      6.36 o 
   3  11   0       74.84       73.87      5.40 o 
  -3 -11   1       65.91       57.28      5.14 o 
  -2 -11   1       40.45       34.99      4.18 o 
  -1 -11   1        7.39       17.24      3.39 o 
   0 -11   1       60.97       66.73      5.17 o 
   1 -11   1       26.96       31.42      2.94 o 
   2 -11   1       75.98       70.45      3.89 o 
  -4 -10   1        1.44        0.00      2.54 o 
  -3 -10   1      210.78      174.88      7.70 o 
  -2 -10   1        4.04        2.13      2.52 o 
  -1 -10   1      134.81      140.63      6.60 o 
   0 -10   1        8.63        9.61      2.01 o 
   1 -10   1      556.35      597.05     48.90 o 
   2 -10   1        4.19        4.69      2.41 o 
   3 -10   1      182.79      175.07      7.92 o 
  -5  -9   1       17.95       22.13      3.63 o 
  -4  -9   1      144.06      128.06      6.58 o 
  -3  -9   1       71.07       69.47      4.92 o 
  -2  -9   1      183.22      167.95      6.77 o 
  -1  -9   1       30.91       35.90      2.28 o 
   0  -9   1        4.73        4.35      1.58 o 
   1  -9   1       29.26       41.41      2.67 o 
   2  -9   1       61.33       62.67      8.08 o 
   3  -9   1       29.05       41.62      5.85 o 
   4  -9   1        3.88        2.70      3.05 o 
  -6  -8   1       68.21       63.80      5.17 o 
  -5  -8   1        1.97        1.18      2.06 o 
  -4  -8   1       62.43       54.56      4.27 o 
  -3  -8   1        4.20        3.76      2.32 o 
  -2  -8   1       69.71       90.61      4.74 o 
  -1  -8   1        6.45        3.88      1.39 o 
   0  -8   1       10.16       11.33      1.59 o 
   1  -8   1       14.32       16.85      2.35 o 
   2  -8   1       42.23       53.13     11.12 o 
   3  -8   1       94.58      119.28     18.70 o 
   4  -8   1      115.45      144.44     34.14 o 
   5  -8   1       11.10       16.23      3.84 o 
  -7  -7   1        8.11        6.12      2.92 o 
  -6  -7   1        5.59        7.40      2.20 o 
  -5  -7   1       13.44       19.21      6.69 o 
  -4  -7   1       62.23       53.60      4.00 o 
  -3  -7   1      413.16      356.93      9.06 o 
  -2  -7   1        3.42        3.17      1.34 o 
  -1  -7   1      368.07      319.14      5.08 o 
   0  -7   1        9.68       13.22      1.68 o 
   1  -7   1     1005.30     1151.49    185.54 o 
   2  -7   1      123.07      143.83     21.35 o 
   3  -7   1      246.98      308.27     36.60 o 
   4  -7   1       53.32       51.61     10.01 o 
   5  -7   1      350.62      326.16     10.06 o 
   6  -7   1      148.56      135.65      7.38 o 
  -7  -6   1        5.11        3.83      2.32 o 
  -6  -6   1       70.52       79.97     29.58 o 
  -5  -6   1      138.55      189.86     69.94 o 
  -4  -6   1      351.26      505.45    165.57 o 
  -3  -6   1      218.25      173.79      5.93 o 
  -2  -6   1      837.70      699.46     18.69 o 
  -1  -6   1      308.23      281.11      4.38 o 
   0  -6   1      520.18      524.81     10.48 o 
   1  -6   1     1377.74     1538.62    146.77 o 
   2  -6   1      369.06      425.78     60.82 o 
   3  -6   1      341.81      382.76     41.65 o 
   4  -6   1       69.37       76.61      9.74 o 
   5  -6   1      419.85      411.76     41.76 o 
   6  -6   1       42.56       45.75      4.57 o 
   7  -6   1       90.88       88.42      6.25 o 
  -8  -5   1      225.94      233.21      9.25 o 
  -7  -5   1        5.45        2.54      2.45 o 
  -6  -5   1      282.31      349.34     85.49 o 
  -5  -5   1      105.98      172.41     62.42 o 
  -4  -5   1      424.93      538.19    196.85 o 
  -3  -5   1        1.06        0.42      0.69 o 
  -2  -5   1      588.02      525.20     46.32 o 
  -1  -5   1      301.35      248.76      9.09 o 
   0  -5   1     2895.24     3243.12    200.76 o 
   1  -5   1      714.93     1000.48     76.12 o 
   2  -5   1     2045.76     2443.78    219.66 o 
   3  -5   1       10.48       10.71      1.58 o 
   4  -5   1      760.16      862.49     83.33 o 
   5  -5   1      544.82      600.47     55.50 o 
   6  -5   1      233.08      200.47      7.76 o 
   7  -5   1       32.98       29.42      4.14 o 
  -8  -4   1       97.24       86.19      5.83 o 
  -7  -4   1       56.46       52.03      4.31 o 
  -6  -4   1      123.73      162.51     29.17 o 
  -5  -4   1      267.78      336.47     76.29 o 
  -4  -4   1      399.30      508.98     52.21 o 
  -3  -4   1     2711.75     3209.06    441.57 o 
  -2  -4   1      975.11     1023.90    184.03 o 
  -1  -4   1     3423.88     3381.35    356.18 o 
   0  -4   1      888.54      974.21     99.84 o 
   1  -4   1     1094.69     1372.49     31.99 o 
   2  -4   1     1347.71     1745.20    178.69 o 
   3  -4   1      896.88     1122.29     12.43 o 
   4  -4   1      176.75      197.38      5.37 o 
   5  -4   1       68.91       92.18      4.11 o 
   6  -4   1      365.73      388.31      6.57 o 
   7  -4   1       77.43       94.33      5.67 o 
  -8  -3   1        0.46        1.01      2.63 o 
  -7  -3   1      261.94      287.05      8.93 o 
  -6  -3   1       32.44       54.42      7.85 o 
  -5  -3   1      730.64      788.55    223.82 o 
  -4  -3   1      777.72      920.40    133.92 o 
  -3  -3   1     1797.34     1892.48    203.05 o 
  -2  -3   1      151.82      157.51     24.54 o 
  -1  -3   1      272.28      220.24     14.33 o 
   0  -3   1      450.15      465.60     28.86 o 
   1  -3   1     1093.95     1207.33    126.62 o 
   2  -3   1        8.43       11.85      1.32 o 
   3  -3   1     2214.00     2237.80     18.67 o 
   4  -3   1       43.64       54.37      2.90 o 
   5  -3   1      150.78      156.37      5.02 o 
   6  -3   1       22.79       18.55      2.64 o 
   7  -3   1      128.66      142.23      6.44 o 
   8  -3   1        3.60        3.60      3.11 o 
  -7  -2   1       20.52       23.94      2.26 o 
  -6  -2   1      128.11      121.93     14.89 o 
  -5  -2   1      197.16      218.64     24.41 o 
  -4  -2   1      929.58     1039.27    147.93 o 
  -3  -2   1        5.90        4.97      0.61 o 
  -2  -2   1      442.62      483.27     59.12 o 
  -1  -2   1       10.16       13.96      0.81 o 
   0  -2   1    14396.66    14171.69   1394.81 o 
   1  -2   1     3118.27     3555.49    250.38 o 
   2  -2   1     3009.66     3588.26     24.99 o 
   3  -2   1      592.52      562.03      7.23 o 
   4  -2   1       54.10       54.79      2.66 o 
   5  -2   1       21.22       16.77      2.21 o 
   6  -2   1       39.32       46.38      3.37 o 
   7  -2   1        0.65        0.27      1.53 o 
   8  -2   1      137.68      157.48      6.93 o 
  -8  -1   1      111.45      129.57      6.42 o 
  -7  -1   1      102.34       97.04     11.31 o 
  -6  -1   1       17.27       19.53      4.58 o 
  -5  -1   1      131.45      104.07      4.38 o 
  -4  -1   1     1903.99     1902.94     18.92 o 
  -3  -1   1      560.30      592.59     13.90 o 
  -2  -1   1      134.85      131.62      5.82 o 
  -1  -1   1      991.22     1148.67    128.33 o 
   0  -1   1     1565.42     1825.49     98.81 o 
   1  -1   1      536.82      604.85     58.44 o 
   2  -1   1      440.76      456.20      5.23 o 
   3  -1   1      992.39     1080.83     10.54 o 
   4  -1   1       13.42       16.78      1.76 o 
   5  -1   1       60.20       55.57      3.00 o 
   6  -1   1      311.94      428.37      8.70 o 
   7  -1   1       76.95       87.34     12.16 o 
  -8   0   1        8.02        4.00      2.85 o 
  -7   0   1       98.30      103.89     13.09 o 
  -6   0   1        0.66        1.08      1.31 o 
  -5   0   1      141.37      164.21     39.03 o 
  -4   0   1      545.69      535.88      8.73 o 
  -3   0   1     7578.68     6874.47     46.40 o 
  -2   0   1        3.91       10.58      1.27 o 
  -1   0   1     5739.29     6055.37    609.66 o 
   0   0   1        4.09        1.45      0.16 o 
   1   0   1     5348.03     5807.70     41.45 o 
   2   0   1     3443.15     3362.32     23.76 o 
   3   0   1     5829.54     5579.47     37.30 o 
   4   0   1      143.52      176.45      4.39 o 
   6   0   1      354.14      313.67      7.40 o 
   7   0   1      199.11      250.54     13.91 o 
   8   0   1        0.25        0.00      2.24 o 
  -8   1   1       17.17       20.20      3.45 o 
  -7   1   1      149.26      151.54      6.30 o 
  -6   1   1     1205.31     1036.03     15.19 o 
  -5   1   1      788.11      743.32     11.55 o 
  -3   1   1     3398.54     2600.80     21.55 o 
  -2   1   1    46698.21    29137.93    174.03 o 
  -1   1   1     3934.00     4391.06     30.31 o 
   0   1   1     4650.00     5273.54    703.74 o 
   1   1   1      120.15      136.93     11.57 o 
   2   1   1     1598.50     1678.32    204.14 o 
   3   1   1     1564.70     1194.41     12.27 o 
   4   1   1       91.50       64.24      3.72 o 
   5   1   1      264.96      235.71      7.76 o 
   6   1   1      105.20      102.13      3.23 o 
   7   1   1      249.33      294.95      8.30 o 
   8   1   1      270.01      259.27      8.26 o 
  -7   2   1       62.52       53.49      4.40 o 
  -6   2   1     1544.81     1339.84     17.70 o 
  -5   2   1      695.78      808.29     12.15 o 
  -4   2   1     3754.64     3265.30     27.25 o 
  -3   2   1      788.79      840.41     10.24 o 
  -2   2   1      466.36      479.66      6.58 o 
  -1   2   1      135.01      178.25      3.34 o 
   0   2   1     1720.87     2021.11     15.54 o 
   1   2   1     2333.47     2449.45    194.38 o 
   2   2   1      605.48      546.15    124.98 o 
   3   2   1        2.00        0.49      0.71 o 
   4   2   1      377.74      331.14      6.59 o 
   5   2   1      329.84      344.55     18.45 o 
   6   2   1      254.00      233.22      4.77 o 
   7   2   1        7.74        8.18      1.72 o 
   8   2   1      244.39      269.72      8.74 o 
  -8   3   1      228.80      188.51      7.78 o 
  -7   3   1      180.14      206.09      7.39 o 
  -6   3   1      247.89      272.97      7.70 o 
  -5   3   1      398.81      411.35      8.63 o 
  -4   3   1      287.45      281.44      6.47 o 
  -3   3   1     1026.90     1017.68     11.91 o 
  -2   3   1       40.76       46.10      2.30 o 
  -1   3   1      472.98      437.79      6.16 o 
   0   3   1     1702.48     1978.96     16.08 o 
   1   3   1     1982.37     2327.92    128.38 o 
   2   3   1       98.75       80.82      3.71 o 
   3   3   1       57.63       67.01      5.43 o 
   4   3   1        5.20        5.13      0.68 o 
   5   3   1       50.08       46.60      2.21 o 
   6   3   1       35.80       34.51      7.22 o 
   7   3   1       15.02       12.31      1.92 o 
   8   3   1       65.48       76.44     10.53 o 
  -7   4   1        9.38        7.98      2.97 o 
  -6   4   1      440.79      490.40     10.58 o 
  -5   4   1      580.92      518.15     10.03 o 
  -4   4   1       13.75       15.43      2.31 o 
  -3   4   1     1076.39     1144.02     13.39 o 
  -2   4   1      433.90      415.11      7.04 o 
  -1   4   1      998.52     1013.47     11.20 o 
   0   4   1     2163.80     2626.10     21.10 o 
   1   4   1      448.05      571.51     58.18 o 
   2   4   1      910.06      956.43    166.12 o 
   3   4   1       72.62       34.51     11.51 o 
   4   4   1        0.42        0.68      0.98 o 
   5   4   1      270.85      237.93     37.51 o 
   6   4   1       43.54       50.02      5.56 o 
   7   4   1      165.50      201.50     20.50 o 
   8   4   1        7.19        7.04      1.99 o 
  -7   5   1        3.96        2.58      2.79 o 
  -6   5   1      608.14      627.37     12.25 o 
  -5   5   1      186.76      222.44      6.97 o 
  -4   5   1      875.86      768.90     12.00 o 
  -3   5   1      276.69      302.12      6.89 o 
  -2   5   1     3057.06     3176.66     26.45 o 
  -1   5   1      217.11      248.81      5.63 o 
   0   5   1     1778.68     2032.48     18.79 o 
   1   5   1        5.29        1.32      0.77 o 
   2   5   1     2294.63     2574.45    430.11 o 
   3   5   1      137.87      159.33     45.92 o 
   4   5   1      331.32      317.35     65.91 o 
   5   5   1       89.57       91.45     20.71 o 
   6   5   1      433.44      526.55     82.80 o 
   7   5   1       78.13       97.32     30.18 o 
   8   5   1      211.95      319.99     43.59 o 
  -6   6   1      185.70      254.34      8.18 o 
  -5   6   1      375.83      384.90      9.31 o 
  -4   6   1       35.83       36.18      3.37 o 
  -3   6   1     1811.60     2144.75     21.85 o 
  -2   6   1      242.63      237.62      6.25 o 
  -1   6   1     1553.62     1804.95     18.56 o 
   0   6   1        3.91        6.70      1.93 o 
   1   6   1      605.65      671.42     27.89 o 
   2   6   1      707.03      650.68    104.41 o 
   3   6   1      164.64      203.56     60.35 o 
   4   6   1       99.16      144.39     44.91 o 
   5   6   1      295.34      332.96     77.42 o 
   6   6   1      352.83      409.88     97.45 o 
   7   6   1      190.41      233.80     71.18 o 
   8   6   1      181.46      241.49     70.85 o 
  -6   7   1       12.50       16.15      3.71 o 
  -5   7   1      368.23      425.00     10.31 o 
  -4   7   1       28.55       38.81      3.68 o 
  -3   7   1      456.21      493.34     10.03 o 
  -2   7   1        3.03        6.56      2.37 o 
  -1   7   1      145.61      145.27      5.30 o 
   0   7   1        2.30        1.46      3.09 o 
   1   7   1      333.14      309.28     13.52 o 
   2   7   1      132.53       99.86     14.37 o 
   3   7   1      735.61      935.21    206.41 o 
   4   7   1        3.79        6.09      2.18 o 
   5   7   1      248.01      300.55     77.41 o 
   6   7   1        0.20        0.00      1.66 o 
   7   7   1       91.80      120.25     27.34 o 
  -5   8   1      202.41      226.79      8.02 o 
  -4   8   1      351.01      403.10      9.96 o 
  -3   8   1      197.58      227.93      7.34 o 
  -2   8   1      232.93      295.55      8.08 o 
  -1   8   1       74.15       88.45      7.00 o 
   0   8   1      179.29      189.63      9.65 o 
   1   8   1      195.63      230.52      4.62 o 
   2   8   1      555.23      524.04     10.86 o 
   3   8   1      315.35      281.79      8.20 o 
   4   8   1       53.65       66.18     25.88 o 
   5   8   1      319.19      413.44    161.76 o 
   6   8   1      101.51      132.43     51.50 o 
   7   8   1       78.91      119.82     39.96 o 
  -5   9   1        3.23        4.86      3.27 o 
  -4   9   1      276.85      315.68      9.39 o 
  -3   9   1       37.20       47.83      3.21 o 
  -2   9   1      279.50      334.94     15.23 o 
  -1   9   1        4.46        4.93      2.20 o 
   0   9   1      134.67      146.67     20.22 o 
   1   9   1       10.47        7.46      1.57 o 
   2   9   1      375.42      336.53      9.34 o 
   3   9   1       39.33       39.76      3.66 o 
   4   9   1      158.89      121.99      6.19 o 
   5   9   1       42.03       62.01     20.06 o 
   6   9   1      337.27      485.16    200.28 o 
  -4  10   1       22.15       23.21      5.15 o 
  -3  10   1       31.51       30.93      2.87 o 
  -2  10   1       51.17       55.02      6.08 o 
  -1  10   1       40.92       44.03      5.87 o 
   0  10   1       77.14       71.72     11.79 o 
   1  10   1      144.41      132.88      6.39 o 
   2  10   1       70.31       51.90      4.42 o 
   3  10   1      310.01      296.46      9.59 o 
   4  10   1        2.25        2.18      2.56 o 
   5  10   1      163.22      132.25      7.06 o 
  -3  11   1       80.31       82.34     12.31 o 
  -2  11   1       78.74       88.96      8.34 o 
  -1  11   1      163.44      167.48     16.13 o 
   0  11   1      140.08      172.52      7.62 o 
   1  11   1      181.38      180.50      7.80 o 
   2  11   1      131.30      119.44      6.45 o 
   3  11   1      104.59       90.58      5.84 o 
   4  11   1       76.17       63.60      5.30 o 
   0  12   1      103.09      113.81      6.78 o 
   1  12   1       18.43       16.68      3.81 o 
   2  12   1      138.78      123.02      6.91 o 
  -2 -11   2       22.10       17.74      3.53 o 
  -1 -11   2       25.47       27.44      3.95 o 
   0 -11   2       14.44       14.37      3.32 o 
   1 -11   2       45.45       53.46      5.03 o 
  -4 -10   2       32.79       22.25      3.80 o 
  -3 -10   2        6.00        3.63      2.49 o 
  -2 -10   2      172.91      155.57      7.13 o 
  -1 -10   2        1.02        0.79      2.52 o 
   0 -10   2      166.94      168.80      4.97 o 
   1 -10   2        1.85        3.81      2.02 o 
   2 -10   2      209.47      238.90     29.35 o 
   3 -10   2        6.28        3.98      3.49 o 
  -5  -9   2       68.01       52.72      4.88 o 
  -4  -9   2        2.36        4.50      2.68 o 
  -3  -9   2      240.87      187.08      7.54 o 
  -2  -9   2       79.76       70.31      4.70 o 
  -1  -9   2      417.72      429.80      9.11 o 
   0  -9   2       95.56      107.12      5.66 o 
   1  -9   2      105.85      108.79      5.39 o 
   2  -9   2      353.39      402.18     61.37 o 
   3  -9   2        0.95        5.19      3.01 o 
   4  -9   2      275.94      249.20      9.57 o 
  -6  -8   2       16.57       12.31      3.20 o 
  -5  -8   2       90.29       75.49      5.19 o 
  -4  -8   2        7.09        6.86      2.50 o 
  -3  -8   2      193.93      186.64      7.18 o 
  -2  -8   2       45.65       50.42      3.79 o 
  -1  -8   2       40.88       42.56      4.15 o 
   0  -8   2        2.09        2.91      1.56 o 
   1  -8   2      350.43      393.14     50.31 o 
   2  -8   2      145.69      180.12     30.79 o 
   3  -8   2      273.04      339.66     68.39 o 
   4  -8   2        1.36        1.13      2.68 o 
  -6  -7   2       50.35       41.72      4.25 o 
  -5  -7   2      121.71      115.06      6.09 o 
  -4  -7   2        3.26        1.55      1.80 o 
  -3  -7   2      134.94      100.53      4.99 o 
  -2  -7   2        3.39        3.24      1.29 o 
  -1  -7   2       47.45       41.49      2.23 o 
   0  -7   2      238.77      253.77     22.45 o 
   1  -7   2      157.54      189.56     33.36 o 
   2  -7   2      475.93      604.98    103.27 o 
   3  -7   2      158.12      197.29     34.16 o 
   4  -7   2      211.65      196.39      7.64 o 
   5  -7   2      150.48      136.42      7.00 o 
   6  -7   2        1.95        0.36      2.82 o 
  -7  -6   2        0.51        0.00      2.50 o 
  -6  -6   2        1.76        2.51      2.50 o 
  -5  -6   2      132.84      214.58     81.96 o 
  -4  -6   2        1.48        1.99      1.78 o 
  -3  -6   2      180.28      162.16      5.89 o 
  -2  -6   2      290.25      259.10     13.58 o 
  -1  -6   2      914.68     1011.14      9.17 o 
   0  -6   2      668.83      751.44     25.64 o 
   1  -6   2        0.59        1.80      1.35 o 
   2  -6   2      793.65      936.78    140.84 o 
   3  -6   2      292.72      345.95     40.74 o 
   4  -6   2      544.10      651.55     79.36 o 
   5  -6   2       12.39       13.01      3.10 o 
   6  -6   2      171.95      166.68      7.67 o 
  -7  -5   2       48.06       51.79      4.60 o 
  -6  -5   2       58.40       49.64      4.00 o 
  -5  -5   2      206.68      316.15    115.90 o 
  -4  -5   2      244.42      330.51    127.27 o 
  -3  -5   2      945.21      810.61      7.40 o 
  -2  -5   2      478.07      445.22      5.32 o 
  -1  -5   2      982.55      886.60     36.04 o 
   0  -5   2        0.15        1.63      1.06 o 
   1  -5   2      312.52      283.42     44.47 o 
   2  -5   2       87.23      100.36      9.49 o 
   3  -5   2     1395.43     1489.85    203.97 o 
   4  -5   2       16.88       22.17      1.92 o 
   5  -5   2      486.68      428.42     10.67 o 
   6  -5   2       99.62       90.41      5.65 o 
   7  -5   2      272.75      290.02      9.95 o 
  -8  -4   2       78.82       84.04      5.95 o 
  -7  -4   2       92.21      100.96      5.87 o 
  -6  -4   2       94.04       87.49      5.14 o 
  -5  -4   2      293.42      405.32    131.80 o 
  -4  -4   2      396.15      499.14     92.23 o 
  -3  -4   2      803.85     1012.67    231.48 o 
  -2  -4   2      669.41      572.93      5.70 o 
  -1  -4   2     2250.87     2332.25    172.51 o 
   0  -4   2     2253.31     2400.69    106.62 o 
   1  -4   2     1440.73     1761.18    270.98 o 
   2  -4   2      860.09      964.65    106.04 o 
   3  -4   2     3940.60     4589.25    511.43 o 
   4  -4   2       76.76       85.14     13.85 o 
   5  -4   2      579.29      696.12     52.66 o 
   6  -4   2      109.81      116.17      5.94 o 
   7  -4   2      126.35      152.35      7.07 o 
  -8  -3   2      248.87      241.95      9.10 o 
  -7  -3   2       51.29       56.42      4.48 o 
  -6  -3   2      452.51      577.64    106.99 o 
  -5  -3   2      278.29      352.50     61.09 o 
  -4  -3   2     1872.82     2254.54    416.24 o 
  -3  -3   2      372.71      521.59     89.85 o 
  -2  -3   2     1808.70     1511.69    117.16 o 
  -1  -3   2     1544.64     1597.30     68.67 o 
   0  -3   2     6396.86     6981.31    328.49 o 
   1  -3   2      751.49      946.83     99.59 o 
   2  -3   2      752.53      889.60    144.40 o 
   3  -3   2        8.81       10.90      1.26 o 
   4  -3   2      531.05      594.19     28.62 o 
   5  -3   2        0.64        1.17      1.33 o 
   6  -3   2       85.17       94.91      5.07 o 
   7  -3   2       35.02       36.73      3.89 o 
   8  -3   2       46.80       53.33      4.91 o 
  -8  -2   2       37.19       32.50      3.81 o 
  -7  -2   2      347.09      298.63      9.08 o 
  -6  -2   2       57.04       66.84     12.79 o 
  -5  -2   2      446.01      486.84    116.58 o 
  -4  -2   2       27.85       27.93      2.58 o 
  -3  -2   2      909.16     1033.06    114.07 o 
  -2  -2   2      410.53      490.68     85.38 o 
  -1  -2   2     1403.55     1368.39     16.12 o 
   0  -2   2     1634.98     1653.49     13.42 o 
   1  -2   2      365.25      504.85     23.00 o 
   2  -2   2      737.92      822.11      7.93 o 
   3  -2   2      361.40      404.03      7.82 o 
   4  -2   2       20.73       31.68      4.50 o 
   5  -2   2      277.86      271.86     35.41 o 
   6  -2   2      424.82      425.83     17.49 o 
   7  -2   2       93.60      110.42      5.48 o 
   8  -2   2       57.79       53.69      4.67 o 
  -8  -1   2        0.55        0.00      2.32 o 
  -7  -1   2       86.21       61.29      4.47 o 
  -6  -1   2      257.52      274.11     16.31 o 
  -5  -1   2      145.00      152.15      7.28 o 
  -4  -1   2      171.63      176.03     16.81 o 
  -3  -1   2     1743.44     1931.47     64.15 o 
  -2  -1   2     1843.85     1996.10    209.69 o 
  -1  -1   2     7543.80     6984.59    256.94 o 
   0  -1   2      440.62      491.39     13.39 o 
   1  -1   2      192.69      310.49     24.56 o 
   2  -1   2      350.75      393.06     17.78 o 
   3  -1   2     2334.17     2503.03    191.24 o 
   4  -1   2       75.04       70.14      2.05 o 
   5  -1   2      163.72      147.08     15.61 o 
   6  -1   2       23.83       24.03      1.82 o 
   7  -1   2      348.46      422.45      9.72 o 
  -8   0   2       63.06       73.90      5.23 o 
  -7   0   2       13.23       15.34      2.89 o 
  -6   0   2      626.74      594.03     42.12 o 
  -5   0   2      112.09      123.61      3.12 o 
  -4   0   2      293.94      276.54     14.90 o 
  -3   0   2      326.58      361.65     29.45 o 
  -2   0   2      511.92      369.21     32.46 o 
  -1   0   2        3.81       11.34      0.69 o 
   0   0   2      680.96      888.28     47.00 o 
   1   0   2      205.82      240.75      3.63 o 
   2   0   2      144.95      145.38     16.22 o 
   3   0   2     1699.08     1789.97    501.91 o 
   4   0   2     1131.06      942.67    136.06 o 
   5   0   2       60.53       89.01      2.54 o 
   6   0   2       56.06       66.79      2.52 o 
   7   0   2        0.75        2.45      2.55 o 
   8   0   2      199.76      207.52      8.00 o 
  -8   1   2      276.02      274.31      9.25 o 
  -7   1   2       82.72      108.66      5.59 o 
  -6   1   2      533.45      520.33     10.86 o 
  -4   1   2      701.79      797.12     11.30 o 
  -3   1   2     3304.35     1818.52     17.58 o 
  -2   1   2       70.32       69.05      2.45 o 
  -1   1   2    10481.78    11863.41    272.73 o 
   0   1   2      199.53      152.97     15.14 o 
   1   1   2     6348.81     5145.13    458.79 o 
   2   1   2     3141.16     3103.88    400.98 o 
   3   1   2       23.33       32.47      4.46 o 
   4   1   2      357.94      308.34     66.13 o 
   5   1   2      453.06      418.85     35.50 o 
   6   1   2      102.42      115.83      7.85 o 
   7   1   2       34.76       25.94      2.23 o 
   8   1   2      373.48      332.06      9.86 o 
  -8   2   2      103.80      118.28      6.46 o 
  -7   2   2      537.54      474.60     11.30 o 
  -6   2   2     2642.09     1979.65     23.11 o 
  -5   2   2     1452.18     1600.03     18.74 o 
  -4   2   2     3118.06     3960.83     31.86 o 
  -3   2   2     2641.86     2391.44     21.07 o 
  -2   2   2      545.78      560.86      7.63 o 
  -1   2   2       10.73       20.66      1.16 o 
   0   2   2      850.65     1110.09     22.28 o 
   1   2   2      139.03       97.50      4.16 o 
   2   2   2       50.72       67.57      2.80 o 
   3   2   2     1983.55     1650.05    131.92 o 
   4   2   2        8.16       11.28      0.84 o 
   5   2   2     1244.41     1086.38     38.34 o 
   6   2   2        0.06        0.42      1.29 o 
   7   2   2      628.43      564.26    106.42 o 
   8   2   2       43.94       47.28      3.00 o 
  -8   3   2      336.85      336.97     10.40 o 
  -7   3   2       20.76       18.76      3.35 o 
  -6   3   2     1596.64     1531.15     19.83 o 
  -5   3   2      138.45      149.11      5.50 o 
  -4   3   2        6.39       11.20      2.13 o 
  -3   3   2     2444.98     2328.41     21.09 o 
  -2   3   2      524.45      413.74      6.80 o 
  -1   3   2     1998.97     1640.40     14.78 o 
   0   3   2       86.71       96.34      2.75 o 
   1   3   2       16.85       19.27      1.04 o 
   2   3   2     2015.26     1875.20     16.15 o 
   3   3   2      588.76      533.97     25.21 o 
   4   3   2      800.93      717.90     31.25 o 
   5   3   2      470.98      407.23      6.31 o 
   6   3   2       62.31       67.75     11.44 o 
   7   3   2      282.32      248.88     26.87 o 
   8   3   2       45.91       52.60      4.82 o 
  -7   4   2       13.70       13.15      3.20 o 
  -6   4   2      654.98      611.35     12.19 o 
  -5   4   2        1.31        0.00      2.09 o 
  -4   4   2      105.41      104.10      4.44 o 
  -3   4   2        1.38        1.70      1.71 o 
  -2   4   2     2570.85     2677.67     22.79 o 
  -1   4   2      856.49      912.12     10.70 o 
   0   4   2      334.44      325.77      5.74 o 
   1   4   2      539.47      708.80      9.08 o 
   2   4   2      615.70      615.54     24.72 o 
   3   4   2      294.79      354.99     32.02 o 
   4   4   2      383.57      307.05      7.72 o 
   5   4   2       32.36       22.46      3.90 o 
   6   4   2      189.87      197.56     15.45 o 
   7   4   2        0.68        0.73      1.56 o 
   8   4   2      185.93      218.16     21.68 o 
  -7   5   2      145.46      164.47      7.14 o 
  -6   5   2      147.13      160.00      6.56 o 
  -5   5   2      264.54      284.32      7.95 o 
  -4   5   2        0.81        0.11      2.13 o 
  -3   5   2      840.50     1081.06     14.01 o 
  -2   5   2     1249.43     1238.87     14.46 o 
  -1   5   2      229.07      222.58      5.37 o 
   0   5   2       10.06       13.24      1.66 o 
   1   5   2       37.90      139.96     16.70 o 
   2   5   2       37.70       37.78      8.23 o 
   3   5   2      283.70      240.50     22.36 o 
   4   5   2        4.50        4.73      1.31 o 
   5   5   2      567.13      572.00     95.56 o 
   6   5   2       32.22       48.56      9.61 o 
   7   5   2      102.36      112.74     18.25 o 
   8   5   2      185.24      235.29      6.06 o 
  -7   6   2       96.84       92.95      5.82 o 
  -6   6   2      294.15      312.82      9.35 o 
  -5   6   2      316.75      372.92      9.44 o 
  -4   6   2      519.75      518.24     10.46 o 
  -3   6   2      178.03      182.35      5.97 o 
  -2   6   2      309.75      342.35      7.63 o 
  -1   6   2       20.41       12.82      2.13 o 
   0   6   2       84.26      103.10      3.98 o 
   1   6   2        3.64        5.33      1.88 o 
   2   6   2      690.92      683.34     71.64 o 
   3   6   2     1487.62     1790.55    340.34 o 
   4   6   2      262.16      263.87     41.78 o 
   5   6   2     1237.70     1444.24    213.41 o 
   6   6   2       99.54      112.00     26.41 o 
   7   6   2      477.93      602.58    156.12 o 
   8   6   2        4.59        9.38      3.56 o 
  -6   7   2      182.14      169.44      7.21 o 
  -5   7   2      135.55      142.28      6.33 o 
  -4   7   2      113.36      112.26      5.39 o 
  -3   7   2        4.12        5.39      2.59 o 
  -2   7   2      225.34      234.80      6.71 o 
  -1   7   2      104.27      136.94      5.08 o 
   0   7   2      775.29      805.71     12.31 o 
   1   7   2       77.00       87.64      4.34 o 
   2   7   2     1691.22     1753.00     86.25 o 
   3   7   2        5.19        5.24      1.51 o 
   4   7   2      863.03     1000.83    269.42 o 
   5   7   2       16.42       31.46     10.71 o 
   6   7   2      470.09      523.24    162.15 o 
   7   7   2        0.72        1.03      1.99 o 
  -6   8   2       95.18      119.19      6.51 o 
  -5   8   2       22.73       19.15      3.68 o 
  -4   8   2        8.17        8.11      2.92 o 
  -3   8   2      112.39      127.73      5.71 o 
  -2   8   2      258.76      316.25      8.45 o 
  -1   8   2      740.97      865.29     13.80 o 
   0   8   2       96.27      103.60      5.01 o 
   1   8   2      233.86      212.99      7.12 o 
   2   8   2      675.14      641.10     12.05 o 
   3   8   2       76.60       71.79     19.34 o 
   4   8   2       11.94        9.72      1.83 o 
   5   8   2       86.38      110.91     40.11 o 
   6   8   2      128.76      170.80     56.32 o 
   7   8   2        3.51        8.79      2.28 o 
  -5   9   2       80.21       99.07      6.20 o 
  -4   9   2       64.85       71.17      5.11 o 
  -3   9   2      200.89      226.07      7.89 o 
  -2   9   2        3.52        3.65      2.68 o 
  -1   9   2      655.30      819.71     14.33 o 
   0   9   2       24.80       25.43      2.13 o 
   1   9   2      387.30      394.79      6.11 o 
   2   9   2       22.74       24.69      3.08 o 
   3   9   2      681.38      574.75     12.48 o 
   4   9   2       29.58       35.03     11.49 o 
   5   9   2      262.62      324.57    112.40 o 
   6   9   2        1.11        0.82      2.14 o 
  -4  10   2      113.29      113.46      6.68 o 
  -3  10   2      148.79      168.02      7.36 o 
  -2  10   2       28.79       26.57      3.78 o 
  -1  10   2       80.98       75.35      6.71 o 
   0  10   2      294.39      314.99      6.16 o 
   1  10   2        5.34        5.15      2.82 o 
   2  10   2      450.83      409.56     10.85 o 
   3  10   2       85.17       79.14      5.28 o 
   4  10   2      314.12      245.85      8.90 o 
   5  10   2       63.64       53.25      4.50 o 
  -3  11   2        0.96        1.57      2.26 o 
  -2  11   2      180.82      181.60     16.44 o 
  -1  11   2       73.23       85.83      9.19 o 
   0  11   2      197.11      215.77      8.44 o 
   1  11   2      181.27      162.89      7.30 o 
   2  11   2      298.35      306.51     10.04 o 
   3  11   2       21.94       20.89      3.71 o 
   4  11   2      101.01       95.13      6.13 o 
  -1  12   2      211.13      202.28     14.95 o 
   0  12   2        9.50        9.62      3.27 o 
   1  12   2      110.21       84.85      6.01 o 
   2  12   2        4.27        5.73      3.01 o 
  -3 -10   3       77.04       75.95      5.62 o 
  -2 -10   3       23.62       22.36      3.58 o 
  -1 -10   3       54.16       64.28      4.90 o 
   0 -10   3        3.95        6.92      2.03 o 
   1 -10   3      206.98      206.26     18.07 o 
   2 -10   3       30.79       29.21      4.43 o 
  -4  -9   3       79.40       80.00      5.57 o 
  -3  -9   3      117.27      113.28      6.11 o 
  -2  -9   3       47.65       39.21      3.98 o 
  -1  -9   3       45.68       48.53      4.09 o 
   0  -9   3      210.12      189.44      4.97 o 
   1  -9   3      215.43      220.23     15.36 o 
   2  -9   3      133.25      128.93      6.60 o 
   3  -9   3      268.61      239.67      9.10 o 
   4  -9   3       41.97       39.06      4.98 o 
  -5  -8   3       65.38       59.52      4.85 o 
  -4  -8   3      107.75      104.37      5.96 o 
  -3  -8   3       34.62       25.89      3.23 o 
  -2  -8   3      271.01      270.63      8.33 o 
  -1  -8   3        0.23        0.63      1.41 o 
   0  -8   3      825.22      830.88     42.91 o 
   1  -8   3      172.33      180.13      6.82 o 
   2  -8   3      511.36      611.82     62.75 o 
   3  -8   3        6.75       10.51      3.22 o 
   4  -8   3      682.97      632.74     14.44 o 
   5  -8   3       13.87       11.60      3.88 o 
  -6  -7   3       32.26       27.85      3.87 o 
  -5  -7   3       65.65       67.12      4.99 o 
  -4  -7   3       49.05       50.92      4.24 o 
  -3  -7   3       58.58       64.43      4.38 o 
  -2  -7   3      559.89      476.33     52.60 o 
  -1  -7   3      316.31      324.38     24.76 o 
   0  -7   3      820.38      848.40     33.36 o 
   1  -7   3      147.16      160.20     13.99 o 
   2  -7   3       21.66       22.77      3.85 o 
   3  -7   3      300.62      262.61      8.49 o 
   4  -7   3        0.74        2.18      2.88 o 
   5  -7   3       87.63       77.71      5.50 o 
   6  -7   3        0.92        0.00      3.20 o 
  -7  -6   3       53.14       54.15      4.99 o 
  -6  -6   3       57.02       60.91      4.70 o 
  -5  -6   3      114.48      110.21      5.88 o 
  -4  -6   3        1.80        2.75      2.22 o 
  -3  -6   3      138.53      128.57      5.41 o 
  -2  -6   3        0.68        0.49      1.24 o 
  -1  -6   3     1003.54     1011.12     10.39 o 
   0  -6   3      157.31      138.68      5.00 o 
   1  -6   3      782.18      857.35    105.13 o 
   2  -6   3       15.04       12.65      3.46 o 
   3  -6   3      548.94      633.51    109.48 o 
   4  -6   3      138.12      145.72      6.51 o 
   5  -6   3      136.85      116.05      6.11 o 
   6  -6   3        1.53        1.98      2.93 o 
  -7  -5   3        9.77        9.23      2.61 o 
  -6  -5   3       31.03       36.28      3.90 o 
  -5  -5   3        0.08        0.38      2.02 o 
  -4  -5   3      508.33      468.09     10.46 o 
  -3  -5   3        2.31        3.80      1.10 o 
  -2  -5   3      559.39      494.85     10.79 o 
  -1  -5   3       10.82       11.86      2.31 o 
   0  -5   3     2658.82     2755.30    130.14 o 
   1  -5   3       90.03      104.69     13.71 o 
   2  -5   3      845.14     1142.39     12.77 o 
   3  -5   3      158.53      171.04     32.70 o 
   4  -5   3      239.98      254.68      7.92 o 
   5  -5   3       20.73       16.62      3.16 o 
   6  -5   3      291.74      256.41      9.03 o 
   7  -5   3       17.12       15.17      3.73 o 
  -7  -4   3       66.65       77.06      5.21 o 
  -6  -4   3       15.79       14.72      2.91 o 
  -5  -4   3      271.24      440.37    170.63 o 
  -4  -4   3      534.58      691.71    175.99 o 
  -3  -4   3      121.21       75.75      5.13 o 
  -2  -4   3      131.28       98.39      2.54 o 
  -1  -4   3      987.02      845.49     35.16 o 
   0  -4   3     1566.77     1521.47     54.32 o 
   1  -4   3      234.46      302.50     39.98 o 
   2  -4   3      632.68      724.10     91.29 o 
   3  -4   3      376.52      493.05     76.98 o 
   4  -4   3      616.38      747.75    139.13 o 
   5  -4   3      417.49      407.64     10.04 o 
   6  -4   3      462.11      492.61     11.77 o 
   7  -4   3      189.14      182.48      7.80 o 
  -8  -3   3        4.20        2.72      2.88 o 
  -7  -3   3      133.40      126.81      6.46 o 
  -6  -3   3       18.13       25.37      3.21 o 
  -5  -3   3      697.69      989.09    225.91 o 
  -4  -3   3      121.47      160.18     35.83 o 
  -3  -3   3     1811.66     2223.22    508.59 o 
  -2  -3   3       23.30       20.74      1.30 o 
  -1  -3   3     5247.34     5028.13    293.58 o 
   0  -3   3      320.20      392.48     25.42 o 
   1  -3   3     3152.42     3506.20    198.47 o 
   2  -3   3      223.52      247.01     44.23 o 
   3  -3   3     2433.81     2921.91    178.28 o 
   4  -3   3       21.47       16.70      1.90 o 
   5  -3   3      572.24      552.53     11.08 o 
   6  -3   3       16.81       15.66      2.87 o 
   7  -3   3       93.30      104.81      5.75 o 
   8  -3   3        1.75        0.00      3.12 o 
  -8  -2   3      132.53      115.69      6.65 o 
  -7  -2   3        0.68        0.52      2.31 o 
  -6  -2   3      733.66      679.78     13.28 o 
  -5  -2   3      258.52      302.01     77.60 o 
  -4  -2   3     1075.76     1263.38    215.27 o 
  -3  -2   3      342.36      440.98     90.80 o 
  -2  -2   3      777.11      738.51      6.49 o 
  -1  -2   3     6198.41     6009.50     76.51 o 
   0  -2   3     1043.41      999.36     97.80 o 
   1  -2   3        7.91        7.79      0.78 o 
   2  -2   3      913.13     1201.34     10.00 o 
   3  -2   3     1149.54     1264.68    121.41 o 
   4  -2   3       39.71       37.51      1.63 o 
   5  -2   3        4.22        4.86      1.33 o 
   6  -2   3       10.26       11.13      2.49 o 
   7  -2   3        8.73        9.90      2.97 o 
   8  -2   3       57.12       72.63      5.25 o 
  -8  -1   3       67.63       76.71      5.45 o 
  -7  -1   3       45.11       37.53      3.87 o 
  -6  -1   3      402.42      361.24      9.49 o 
  -5  -1   3        0.65        0.97      1.12 o 
  -4  -1   3     1365.73     1689.05    117.69 o 
  -3  -1   3        0.49        1.50      0.64 o 
  -2  -1   3      221.83      231.52     46.51 o 
  -1  -1   3       84.46      112.02      2.89 o 
   0  -1   3     3120.61     3109.26     61.48 o 
   1  -1   3     1779.83     1933.95    114.63 o 
   2  -1   3      198.94      251.50     30.18 o 
   3  -1   3       10.91       16.00      0.97 o 
   4  -1   3     1041.23     1001.66     12.72 o 
   5  -1   3       79.60       97.03      3.22 o 
   6  -1   3      251.05      258.41      7.19 o 
   7  -1   3       63.07       58.27      4.05 o 
  -8   0   3       15.57       12.15      3.30 o 
  -7   0   3       87.53       69.54      4.74 o 
  -6   0   3        5.91        6.80      2.35 o 
  -5   0   3      444.07      410.86     58.24 o 
  -4   0   3        1.36        3.91      1.72 o 
  -3   0   3     1618.19     1720.25     94.81 o 
  -2   0   3      969.70     1112.63    105.76 o 
  -1   0   3      498.17      553.29      4.79 o 
   0   0   3     1625.76     1950.47     25.16 o 
   1   0   3      819.93      710.13      7.90 o 
   2   0   3      179.96      191.97      2.14 o 
   3   0   3      191.89      206.47      4.57 o 
   4   0   3       18.85       19.61      1.25 o 
   5   0   3     1318.57     1430.19     15.90 o 
   6   0   3      158.60      198.68     10.93 o 
   8   0   3      247.22      211.24      8.26 o 
  -8   1   3        0.61        0.32      2.84 o 
  -7   1   3       85.41       76.97      5.03 o 
  -6   1   3      237.62      232.63      7.57 o 
  -4   1   3        2.22        3.59      1.52 o 
  -3   1   3     1854.67     1859.81     27.13 o 
  -2   1   3       42.47       41.41      1.51 o 
  -1   1   3     7097.42     7013.56   1055.10 o 
   0   1   3     1546.56     1528.68     48.23 o 
   1   1   3      648.44      765.20     44.36 o 
   2   1   3     1163.49     1179.97     74.09 o 
   3   1   3      587.78      460.26    120.68 o 
   4   1   3       24.02       25.42      1.29 o 
   5   1   3      753.43      927.49     20.96 o 
   6   1   3        3.32        2.00      1.05 o 
   7   1   3      611.74      525.42     11.77 o 
   8   1   3        8.11        6.47      3.20 o 
  -8   2   3      133.41      128.41      6.87 o 
  -7   2   3      121.35       95.21      5.56 o 
  -6   2   3     1069.82     1161.74     17.29 o 
  -5   2   3      141.13      126.24      5.29 o 
  -4   2   3      233.67      220.74      6.13 o 
  -3   2   3      359.10      347.84      6.88 o 
  -2   2   3     2570.23     2166.49    195.46 o 
  -1   2   3      323.63      433.69     12.92 o 
   0   2   3     8321.03     8973.25    532.84 o 
   1   2   3       45.37       40.13      3.84 o 
   2   2   3      348.58      407.05     37.16 o 
   3   2   3      119.56      124.48      5.92 o 
   4   2   3     1165.37     1184.69    112.55 o 
   5   2   3       22.34       22.93      5.13 o 
   6   2   3      863.62      788.30    100.00 o 
   7   2   3       31.13       29.72      2.35 o 
   8   2   3      539.78      591.26     13.33 o 
  -8   3   3      251.96      214.12      8.66 o 
  -7   3   3      392.50      366.08      7.29 o 
  -6   3   3        5.85        5.89      2.72 o 
  -5   3   3      180.43      169.79      5.99 o 
  -4   3   3       22.06       28.71      2.82 o 
  -3   3   3      190.97      226.07      5.73 o 
  -2   3   3      625.65      534.93      8.14 o 
  -1   3   3     1046.37     1022.41     18.82 o 
   0   3   3      238.34      279.36      8.02 o 
   1   3   3     3444.59     3917.29     81.05 o 
   2   3   3       12.98        7.17      0.86 o 
   3   3   3       50.25       56.42      2.19 o 
   4   3   3      305.88      333.63     33.70 o 
   5   3   3     1421.74     1553.75    200.88 o 
   6   3   3      236.33      254.82     28.29 o 
   7   3   3      123.15      106.94     16.03 o 
   8   3   3      158.71      184.53      7.64 o 
  -7   4   3      133.12      136.82      6.63 o 
  -6   4   3       84.71       73.96      4.81 o 
  -5   4   3      637.86      574.75     11.32 o 
  -4   4   3       50.99       48.49      3.46 o 
  -3   4   3      969.27      888.14     12.30 o 
  -2   4   3      141.64      126.90      4.20 o 
  -1   4   3      188.64      160.56      4.35 o 
   0   4   3       12.34       19.28      1.82 o 
   1   4   3      577.24      703.47     43.32 o 
   2   4   3      175.91      208.41     11.68 o 
   3   4   3     1349.83     1261.23    120.82 o 
   4   4   3      470.83      454.11     60.56 o 
   5   4   3     1552.97     1364.95     23.77 o 
   6   4   3        7.22        6.60      1.59 o 
   7   4   3      183.42      219.36     16.64 o 
   8   4   3       91.02       99.24      7.61 o 
  -7   5   3       20.23       23.71      3.91 o 
  -6   5   3      208.26      183.34      7.20 o 
  -5   5   3      101.13      114.67      5.42 o 
  -4   5   3      533.12      515.15     10.27 o 
  -3   5   3      516.06      565.55     10.09 o 
  -2   5   3       18.53       12.39      1.98 o 
  -1   5   3     1222.84     1249.24     14.22 o 
   0   5   3      379.31      329.80      6.48 o 
   1   5   3     1355.28     1678.72    291.82 o 
   2   5   3     1848.33     2150.43    230.09 o 
   3   5   3      638.73      684.66     73.48 o 
   4   5   3      375.80      336.80     16.59 o 
   5   5   3      415.12      388.35     44.16 o 
   6   5   3      283.70      281.11     44.73 o 
   7   5   3      123.40      123.67     18.00 o 
   8   5   3       20.41       22.12      4.52 o 
  -7   6   3       52.94       49.25      4.88 o 
  -6   6   3      410.58      434.35     11.11 o 
  -5   6   3       26.97       29.73      3.57 o 
  -4   6   3      274.83      272.95      7.87 o 
  -3   6   3       36.19       37.75      3.34 o 
  -2   6   3      209.56      225.41      6.27 o 
  -1   6   3      221.88      193.46      5.58 o 
   0   6   3      588.65      606.99      9.80 o 
   1   6   3      491.71      537.69     90.47 o 
   2   6   3     1176.44     1277.11     94.53 o 
   3   6   3       10.12       12.55      2.39 o 
   4   6   3      291.75      285.08     58.14 o 
   5   6   3       47.37       44.17      7.51 o 
   6   6   3      812.84      853.62     99.89 o 
   7   6   3        0.91        0.97      2.18 o 
   8   6   3      304.10      413.22     39.55 o 
  -6   7   3       10.69       13.79      3.54 o 
  -5   7   3       16.85       25.59      3.60 o 
  -4   7   3      158.16      147.59      6.19 o 
  -3   7   3       14.60       13.12      2.83 o 
  -2   7   3       11.05       14.39      2.78 o 
  -1   7   3      880.78      921.98     13.59 o 
   0   7   3       42.03       43.55      3.18 o 
   1   7   3     1879.50     1889.35     20.49 o 
   2   7   3       46.64       56.61     10.35 o 
   3   7   3     1462.07     1608.33    380.76 o 
   4   7   3       39.07       49.48     13.13 o 
   5   7   3     1293.49     1320.41    406.47 o 
   6   7   3       73.39       86.19     19.86 o 
   7   7   3      217.65      263.24     68.68 o 
  -6   8   3        1.43        3.27      3.25 o 
  -5   8   3       25.17       34.67      4.13 o 
  -4   8   3      228.83      229.18      7.91 o 
  -3   8   3      113.54      141.37      6.11 o 
  -2   8   3      117.87      113.28      5.41 o 
  -1   8   3      667.08      651.80     12.04 o 
   0   8   3      724.65      755.93     12.88 o 
   1   8   3       42.03       34.94      3.46 o 
   2   8   3      759.47      845.56     13.89 o 
   3   8   3      234.77      239.88     45.27 o 
   4   8   3      227.29      237.42     61.13 o 
   5   8   3      353.16      416.23    117.24 o 
   6   8   3        2.58        6.96      2.73 o 
   7   8   3        2.35        3.23      2.04 o 
  -5   9   3        2.96        1.62      3.16 o 
  -4   9   3      394.84      438.18     11.38 o 
  -3   9   3        5.38        6.71      2.96 o 
  -2   9   3      190.20      199.02      7.32 o 
  -1   9   3       10.48        9.66      2.93 o 
   0   9   3      578.31      633.96     12.52 o 
   1   9   3        0.09        1.60      2.37 o 
   2   9   3      351.25      300.40      8.69 o 
   3   9   3       45.86       37.74      3.71 o 
   4   9   3      240.95      297.01     81.56 o 
   5   9   3       59.10       64.25     20.95 o 
   6   9   3       71.18      105.98     35.86 o 
  -4  10   3       24.26       26.71      4.19 o 
  -3  10   3      241.60      269.96      9.23 o 
  -2  10   3       94.38      107.88      6.00 o 
  -1  10   3      362.93      435.96     11.08 o 
   0  10   3      164.69      181.01      7.13 o 
   1  10   3      489.64      470.11     11.48 o 
   2  10   3      117.29      122.70      6.04 o 
   3  10   3       98.62       90.02      5.32 o 
   4  10   3        9.83        9.64      2.53 o 
   5  10   3      100.11      132.27     42.60 o 
   6  10   3       56.76       91.45     35.49 o 
  -3  11   3      125.49      133.95      7.15 o 
  -2  11   3       52.00       56.73      5.08 o 
  -1  11   3      219.71      247.39      8.86 o 
   0  11   3      162.59      164.13      7.47 o 
   1  11   3      228.88      269.77      9.32 o 
   2  11   3        3.77        3.22      2.78 o 
   3  11   3      137.53      143.24      7.14 o 
   4  11   3        7.03        3.92      2.92 o 
  -1  12   3        0.09        1.00      2.01 o 
   0  12   3      330.96      416.75     12.17 o 
   1  12   3        9.97        6.84      3.29 o 
   2  12   3       70.34       78.84      5.65 o 
   3  12   3        9.87        5.93      3.07 o 
  -2 -10   4       44.04       44.25      4.53 o 
  -1 -10   4        4.98        0.33      2.59 o 
   0 -10   4       89.08       82.64      3.82 o 
   1 -10   4       46.94       41.04      4.60 o 
  -4  -9   4       50.45       51.74      4.94 o 
  -3  -9   4       35.87       31.17      3.85 o 
  -2  -9   4       73.14       75.12      5.13 o 
  -1  -9   4      152.66      162.46      6.91 o 
   0  -9   4      380.21      397.07      7.27 o 
   1  -9   4        6.76        6.09      3.02 o 
   2  -9   4      138.73      133.40      6.95 o 
   3  -9   4       55.11       51.69      5.11 o 
  -5  -8   4       90.34      112.13      6.63 o 
  -4  -8   4        5.05        2.89      2.60 o 
  -3  -8   4      178.67      166.43      7.13 o 
  -2  -8   4        5.06        4.02      2.46 o 
  -1  -8   4      405.28      378.57     11.88 o 
   0  -8   4        7.83       12.45      1.94 o 
   1  -8   4      600.43      614.35     23.21 o 
   2  -8   4        1.54        4.34      2.89 o 
   3  -8   4      381.33      330.27     10.38 o 
   4  -8   4        5.61        1.98      3.32 o 
  -6  -7   4       44.56       45.73      4.50 o 
  -5  -7   4       42.73       41.61      4.23 o 
  -4  -7   4      207.40      205.01      7.89 o 
  -3  -7   4      313.32      276.81      8.62 o 
  -2  -7   4      318.08      292.54     30.04 o 
  -1  -7   4      253.94      261.64     23.16 o 
   0  -7   4      612.04      594.95      7.91 o 
   1  -7   4       56.59       63.55      2.84 o 
   2  -7   4     1215.52     1198.70     18.17 o 
   3  -7   4       13.08       12.31      3.25 o 
   4  -7   4      105.93      107.64      6.35 o 
   5  -7   4        4.25        3.79      3.07 o 
  -6  -6   4      134.41      143.73      7.21 o 
  -5  -6   4        0.53        2.56      2.45 o 
  -4  -6   4      811.14      839.72     15.28 o 
  -3  -6   4        0.25        0.00      1.74 o 
  -2  -6   4      455.70      405.11     25.06 o 
  -1  -6   4      164.26      146.27      3.74 o 
   0  -6   4      199.87      180.55     13.39 o 
   1  -6   4       15.74       15.75      1.80 o 
   2  -6   4       62.31       67.93     10.06 o 
   3  -6   4        6.28        7.52      2.69 o 
   4  -6   4       13.31       15.36      3.26 o 
   5  -6   4       99.65       87.30      5.71 o 
   6  -6   4       62.56       66.70      5.49 o 
  -7  -5   4       18.87       18.69      3.57 o 
  -6  -5   4       35.67       35.32      4.02 o 
  -5  -5   4      171.76      165.24      6.80 o 
  -4  -5   4       71.16       70.24      4.55 o 
  -3  -5   4      737.65      676.12      7.67 o 
  -2  -5   4       95.69       82.18      2.70 o 
  -1  -5   4      876.13      869.59     24.94 o 
   0  -5   4      846.93      812.66     36.33 o 
   1  -5   4       61.68       68.16      5.85 o 
   2  -5   4      631.36      721.03     99.33 o 
   3  -5   4      193.70      192.16      6.81 o 
   4  -5   4       36.21       35.42      3.68 o 
   5  -5   4      216.56      198.76      7.68 o 
   6  -5   4       80.55       72.10      5.22 o 
   7  -5   4      137.16      128.55      7.16 o 
  -7  -4   4        7.24        2.88      2.64 o 
  -6  -4   4      110.11       92.67      5.56 o 
  -5  -4   4      271.38      251.05      8.16 o 
  -4  -4   4      300.40      284.53      4.85 o 
  -3  -4   4      549.29      441.60     22.90 o 
  -2  -4   4      429.38      408.28      5.50 o 
  -1  -4   4     1689.77     1638.53     50.93 o 
   0  -4   4        3.03        6.54      1.13 o 
   1  -4   4      147.27      136.87      8.18 o 
   2  -4   4      526.22      609.04     66.78 o 
   3  -4   4      454.71      553.22     94.25 o 
   4  -4   4      286.27      250.83      7.57 o 
   5  -4   4       80.73       75.84      4.87 o 
   6  -4   4      104.75       97.36      5.70 o 
   7  -4   4      116.58      117.75      6.60 o 
  -7  -3   4       20.01       23.85      3.39 o 
  -6  -3   4      382.21      415.69     10.89 o 
  -5  -3   4      130.62      153.90      6.24 o 
  -4  -3   4      689.47      638.35     63.80 o 
  -3  -3   4       26.90       31.89      1.71 o 
  -2  -3   4      756.74      715.37     14.90 o 
  -1  -3   4        5.44        3.07      0.97 o 
   0  -3   4     2006.96     1990.38     34.27 o 
   1  -3   4      288.13      321.23     11.92 o 
   2  -3   4     2601.20     3122.52    251.25 o 
   3  -3   4      109.61      163.41     21.39 o 
   4  -3   4      893.16      818.72     13.19 o 
   5  -3   4        0.48        1.95      2.35 o 
   6  -3   4      184.85      213.29      7.57 o 
   7  -3   4        6.55        7.60      2.99 o 
  -7  -2   4      234.78      258.46      9.12 o 
  -6  -2   4       25.54       21.05      2.95 o 
  -5  -2   4      332.39      379.62     16.46 o 
  -4  -2   4      516.62      721.21    135.04 o 
  -3  -2   4     2533.69     2449.87    158.49 o 
  -2  -2   4      420.94      436.70      5.18 o 
  -1  -2   4     1867.17     1715.49     11.30 o 
   0  -2   4     2104.18     2024.63     25.44 o 
   1  -2   4     1628.48     1696.78     70.52 o 
   2  -2   4       58.61       67.16      5.21 o 
   3  -2   4      108.11      119.49     17.51 o 
   4  -2   4       31.92       48.11      3.37 o 
   5  -2   4       32.42       38.49      3.43 o 
   6  -2   4      193.77      200.45      6.97 o 
   7  -2   4       24.83       27.01      3.69 o 
   8  -2   4      114.34      112.73      6.18 o 
  -8  -1   4        8.70       11.09      3.20 o 
  -7  -1   4      154.40      118.65      6.16 o 
  -6  -1   4       96.81       80.79      4.86 o 
  -5  -1   4      509.13      417.54      9.74 o 
  -4  -1   4        0.30        0.00      1.00 o 
  -3  -1   4     4165.24     4800.78    995.39 o 
  -2  -1   4        0.77        1.05      0.80 o 
  -1  -1   4      884.34      916.17     29.70 o 
   0  -1   4     1458.33     1532.15      9.58 o 
   1  -1   4      516.58      391.67     11.26 o 
   3  -1   4       86.42       78.44     10.90 o 
   4  -1   4       18.05       22.18      1.25 o 
   5  -1   4      332.83      311.57      7.57 o 
   6  -1   4       17.20       15.64      2.55 o 
   7  -1   4      709.21      743.17     13.61 o 
  -8   0   4       38.55       42.47      4.62 o 
  -7   0   4       48.28       61.04      4.72 o 
  -6   0   4      645.14      561.26     12.11 o 
  -5   0   4      545.24      707.59     12.59 o 
  -4   0   4      246.80      236.06     14.18 o 
  -3   0   4      463.17      596.98     64.24 o 
  -2   0   4     1248.68     1158.21     12.91 o 
  -1   0   4        2.38        4.23      0.75 o 
   0   0   4      852.13      841.59      7.97 o 
   1   0   4      145.75      104.43     10.96 o 
   2   0   4     3185.64     3288.82     25.28 o 
   3   0   4      301.02      258.34      9.40 o 
   4   0   4      923.32      908.61    130.75 o 
   5   0   4      101.22      101.47     14.44 o 
   7   0   4      372.12      524.09     10.72 o 
   8   0   4      312.38      264.09      9.37 o 
  -8   1   4       14.39       21.40      3.78 o 
  -7   1   4       78.59       78.29      5.17 o 
  -6   1   4      513.01      542.35     11.85 o 
  -5   1   4       12.98       14.25      2.59 o 
  -4   1   4      604.19      628.16    132.15 o 
  -3   1   4       11.79       11.41      1.61 o 
  -2   1   4        9.26       10.67      5.84 o 
  -1   1   4     1304.22     1234.16     95.03 o 
   0   1   4      403.49      302.70     22.84 o 
   1   1   4     2401.43     2459.67     18.36 o 
   2   1   4     1228.61     1283.93     75.64 o 
   3   1   4       46.18       54.99      4.98 o 
   4   1   4     1129.42     1157.82     82.47 o 
   5   1   4        7.12        3.44      2.07 o 
   6   1   4      877.41      926.69    148.95 o 
   7   1   4        1.19        0.03      2.41 o 
   8   1   4      332.44      297.67      9.81 o 
  -8   2   4        1.40        0.00      2.83 o 
  -7   2   4      307.74      259.26      8.80 o 
  -6   2   4      289.63      269.52      8.38 o 
  -5   2   4      278.02      256.61      7.54 o 
  -4   2   4       76.09       60.94      3.68 o 
  -3   2   4     2847.11     2963.66     30.23 o 
  -2   2   4      279.14      235.62     16.88 o 
  -1   2   4       43.12       33.01      1.97 o 
   0   2   4      800.80      929.59     18.15 o 
   1   2   4      981.36      794.24     38.73 o 
   2   2   4      569.19      584.46      8.92 o 
   3   2   4      597.47      516.54     35.53 o 
   4   2   4     1216.59     1275.68    171.76 o 
   5   2   4     1806.07     1727.74    211.82 o 
   6   2   4      482.89      418.61      9.92 o 
   7   2   4      453.33      386.43     10.28 o 
   8   2   4       63.63       60.33      4.94 o 
  -7   3   4        0.69        1.70      2.77 o 
  -6   3   4       98.59       97.77      5.48 o 
  -5   3   4        8.96        6.51      2.55 o 
  -4   3   4      718.27      637.57     11.19 o 
  -3   3   4     1238.41     1220.00     14.83 o 
  -2   3   4      593.00      508.91     20.20 o 
  -1   3   4      885.16      758.44     26.22 o 
   0   3   4     1485.74     1655.87     57.70 o 
   1   3   4     1631.70     1872.48     60.85 o 
   2   3   4     5471.52     5247.75    459.95 o 
   3   3   4     2021.81     2089.90     82.75 o 
   4   3   4     1366.98     1286.78     52.16 o 
   5   3   4     1603.84     1524.72     74.87 o 
   6   3   4      595.77      617.44     54.79 o 
   7   3   4      304.73      319.15     28.50 o 
   8   3   4       44.51       49.21      4.37 o 
  -7   4   4        2.99        3.18      3.04 o 
  -6   4   4      194.84      170.34      7.00 o 
  -5   4   4        0.27        1.37      2.37 o 
  -4   4   4      584.11      527.32     10.38 o 
  -3   4   4       29.78       45.52      3.20 o 
  -2   4   4      268.84      255.17      6.12 o 
  -1   4   4     1304.03     1376.19     21.36 o 
   0   4   4      768.68      692.07     30.44 o 
   1   4   4      110.93      162.94      2.87 o 
   2   4   4     4246.86     4374.46    533.44 o 
   3   4   4      531.73      528.63     21.81 o 
   4   4   4      519.99      549.58     47.73 o 
   5   4   4        6.96        7.85      1.37 o 
   6   4   4      367.71      351.75      6.09 o 
   7   4   4       16.03       14.58      1.89 o 
   8   4   4      109.10      121.70      6.52 o 
  -7   5   4      174.69      187.53      8.01 o 
  -6   5   4      241.56      245.76      8.47 o 
  -5   5   4       81.08       84.88      5.00 o 
  -4   5   4       12.80       10.00      2.65 o 
  -3   5   4       92.76       90.75      4.39 o 
  -2   5   4       55.85       49.47      3.14 o 
  -1   5   4     1106.17     1162.18     13.93 o 
   0   5   4      570.51      610.67      9.24 o 
   1   5   4     1722.08     1746.45    148.39 o 
   2   5   4     2649.24     3216.24    247.51 o 
   3   5   4      148.50      140.79     11.24 o 
   4   5   4      150.47      153.44     15.81 o 
   5   5   4      208.57      209.58     19.52 o 
   6   5   4      662.78      661.24     69.44 o 
   7   5   4       55.78       69.31      9.04 o 
   8   5   4      133.71      163.62      7.60 o 
  -7   6   4       88.82       90.17      6.14 o 
  -6   6   4        9.00        8.95      3.15 o 
  -5   6   4      278.29      301.36      8.95 o 
  -4   6   4       28.21       28.52      3.47 o 
  -3   6   4     1078.73      993.40     14.79 o 
  -2   6   4       10.48        5.33      2.27 o 
  -1   6   4     2300.40     2505.90     23.91 o 
   0   6   4       55.39       66.29      3.55 o 
   1   6   4     1163.47     1149.44     14.18 o 
   2   6   4       12.16        6.31      1.29 o 
   3   6   4      669.05      639.93     10.97 o 
   4   6   4        1.47        1.00      1.33 o 
   5   6   4     1535.17     1559.01    289.71 o 
   6   6   4       66.43       67.37      5.29 o 
   7   6   4      364.19      412.35     60.39 o 
   8   6   4       11.66       13.79      2.91 o 
  -6   7   4       39.52       30.36      4.29 o 
  -5   7   4       79.19       68.87      5.02 o 
  -4   7   4      516.68      488.05     11.15 o 
  -3   7   4      109.84      115.81      5.42 o 
  -1   7   4      106.93      120.38      4.95 o 
   0   7   4      523.18      568.36     10.30 o 
   1   7   4      531.61      522.73      9.83 o 
   2   7   4     1626.57     1912.00    199.12 o 
   3   7   4      201.18      194.38     29.73 o 
   4   7   4     1570.48     1744.92    296.20 o 
   5   7   4      599.44      636.89    107.86 o 
   6   7   4      679.57      773.64    184.63 o 
   7   7   4        2.10        2.18      1.84 o 
  -6   8   4        1.82        4.02      3.40 o 
  -5   8   4        0.88        0.22      2.91 o 
  -4   8   4      144.24      134.73      6.28 o 
  -3   8   4      286.88      248.64      7.97 o 
  -2   8   4      112.59      107.54      5.38 o 
  -1   8   4     1058.82     1121.52     16.26 o 
   0   8   4      608.95      673.74     12.20 o 
   1   8   4     1185.60     1230.19     16.94 o 
   2   8   4     1491.16     1705.11    465.94 o 
   3   8   4      659.34      755.50    183.92 o 
   4   8   4      103.75      110.02     17.92 o 
   5   8   4      110.24      126.50     26.87 o 
   6   8   4       62.34       70.66     15.20 o 
   7   8   4       90.04       99.50     32.11 o 
  -5   9   4       87.74       91.08      6.04 o 
  -4   9   4       28.44       26.32      3.66 o 
  -3   9   4      352.87      347.07      9.96 o 
  -2   9   4      121.13      125.26      6.07 o 
  -1   9   4      372.74      382.87      9.77 o 
   0   9   4       32.87       34.31      3.47 o 
   1   9   4      519.38      546.83     11.63 o 
   2   9   4      181.59      184.48      6.91 o 
   3   9   4      131.16      137.70     31.98 o 
   4   9   4       57.49       71.34     20.74 o 
   5   9   4       10.25        6.65      2.35 o 
   6   9   4       93.37       96.18     30.65 o 
  -4  10   4      177.31      178.19      8.05 o 
  -3  10   4      159.92      172.43      7.64 o 
  -2  10   4       79.14       80.49      5.45 o 
  -1  10   4      251.17      273.07      8.79 o 
   0  10   4      148.18      167.65      7.07 o 
   1  10   4      391.09      391.62     10.36 o 
   2  10   4       48.57       63.84      4.69 o 
   3  10   4      186.48      171.96      7.22 o 
   4  10   4      111.34      130.89     27.22 o 
   5  10   4      168.63      198.01     76.38 o 
   6  10   4        7.98       10.34      3.25 o 
  -2  11   4       89.13       89.71      5.85 o 
  -1  11   4       40.40       44.06      4.44 o 
   0  11   4      229.39      241.78      8.88 o 
   1  11   4       11.41       14.43      3.13 o 
   2  11   4      103.73       95.07      5.85 o 
   3  11   4       19.87       17.50      3.19 o 
   4  11   4      264.44      224.93      8.79 o 
   5  11   4        8.26       11.16      4.20 o 
  -1  12   4      153.11      175.68      8.29 o 
   0  12   4      110.37      116.01      6.85 o 
   1  12   4      149.13      165.79      7.93 o 
   2  12   4       42.46       45.20      4.83 o 
   3  12   4      145.48      140.91      7.48 o 
  -3  -9   5       43.08       45.32      4.57 o 
  -2  -9   5       18.35       16.87      3.35 o 
  -1  -9   5      110.27      124.10      6.27 o 
   0  -9   5        8.09        4.07      3.02 o 
   1  -9   5       69.88       92.20      5.91 o 
   2  -9   5       52.94       51.27      5.07 o 
  -4  -8   5      156.77      166.19      7.69 o 
  -3  -8   5        5.38        6.14      2.73 o 
  -2  -8   5      351.17      358.23     10.02 o 
  -1  -8   5        9.71       12.27      1.96 o 
   0  -8   5      159.66      143.23      4.38 o 
   1  -8   5       18.31       15.59      3.43 o 
   2  -8   5      134.98      148.96      7.14 o 
   3  -8   5       41.43       35.11      4.47 o 
   4  -8   5       31.90       37.65      4.82 o 
  -5  -7   5      100.55       92.58      5.89 o 
  -4  -7   5       62.38       72.77      5.17 o 
  -3  -7   5      155.03      144.79      6.52 o 
  -2  -7   5      178.00      173.92      6.74 o 
  -1  -7   5      591.90      538.80     38.40 o 
   0  -7   5      295.72      275.35      9.38 o 
   1  -7   5       45.22       46.07      2.60 o 
   2  -7   5      114.90      108.04      5.88 o 
   3  -7   5      118.78      117.86      6.37 o 
   4  -7   5        2.45        2.64      3.20 o 
   5  -7   5      127.61      130.28      7.35 o 
  -6  -6   5       17.40       15.00      3.25 o 
  -5  -6   5      310.12      324.64     10.23 o 
  -4  -6   5       56.10       52.13      4.19 o 
  -3  -6   5      292.11      311.35      8.91 o 
  -2  -6   5      249.53      221.39      4.78 o 
  -1  -6   5      432.17      418.36     17.23 o 
   0  -6   5      240.93      223.01     10.61 o 
   1  -6   5        5.16        4.83      1.50 o 
   2  -6   5        9.94        5.29      2.69 o 
   3  -6   5       13.97        8.20      2.88 o 
   4  -6   5       41.99       32.40      3.97 o 
   5  -6   5       17.67       17.55      3.41 o 
   6  -6   5        0.11        1.54      3.17 o 
  -6  -5   5      356.08      379.45     11.40 o 
  -5  -5   5      108.35      114.62      6.08 o 
  -4  -5   5      200.16      169.03      6.81 o 
  -3  -5   5        1.59        2.08      1.22 o 
  -2  -5   5      109.28       99.53      3.15 o 
  -1  -5   5       92.18       90.18      5.32 o 
   0  -5   5       14.26       17.04      1.78 o 
   1  -5   5       57.35       66.09      2.56 o 
   2  -5   5      164.27      176.42      6.46 o 
   3  -5   5      723.71      697.96     13.28 o 
   4  -5   5       68.94       62.55      4.57 o 
   5  -5   5      132.94      137.43      6.73 o 
   6  -5   5       36.07       32.39      3.97 o 
  -7  -4   5       81.21       86.22      6.02 o 
  -6  -4   5      155.44      127.11      6.51 o 
  -5  -4   5       62.18       51.19      4.24 o 
  -4  -4   5      332.12      336.98      5.65 o 
  -3  -4   5       30.12       31.57      1.90 o 
  -2  -4   5      646.32      596.85      9.98 o 
  -1  -4   5       12.64        8.65      1.42 o 
   0  -4   5      847.00      779.49     23.20 o 
   1  -4   5       51.94       51.80      2.10 o 
   2  -4   5      639.61      636.00     47.36 o 
   3  -4   5       85.34       78.10      4.55 o 
   4  -4   5      246.20      206.89      7.24 o 
   5  -4   5       15.55       17.18      3.26 o 
   6  -4   5      161.30      178.75      7.64 o 
   7  -4   5        4.66        4.90      3.16 o 
  -7  -3   5      154.43      167.53      7.79 o 
  -6  -3   5        1.66        1.21      2.49 o 
  -5  -3   5      151.51      154.42      6.41 o 
  -4  -3   5       21.42       21.09      1.96 o 
  -3  -3   5      790.31      715.02     19.65 o 
  -2  -3   5      279.27      278.72     12.48 o 
  -1  -3   5      384.45      331.71      4.80 o 
   0  -3   5       13.32       16.90      1.32 o 
   1  -3   5      368.54      302.94      8.53 o 
   2  -3   5       55.70       45.25      1.64 o 
   3  -3   5      393.18      333.70      8.19 o 
   4  -3   5       21.41       20.10      3.08 o 
   5  -3   5      417.33      445.00     10.53 o 
   6  -3   5       89.10       83.54      5.20 o 
   7  -3   5      306.79      319.99     10.09 o 
  -7  -2   5      117.39      125.09      6.69 o 
  -6  -2   5      202.85      186.13      7.50 o 
  -5  -2   5      142.98      147.82     14.62 o 
  -4  -2   5      224.35      219.52     14.43 o 
  -3  -2   5      575.11      536.78      6.57 o 
  -2  -2   5     1194.33     1145.15      9.63 o 
  -1  -2   5      303.68      239.50      3.83 o 
   0  -2   5     1609.15     1815.70     15.82 o 
   1  -2   5       73.96      109.53      2.21 o 
   2  -2   5     1308.47     1353.01     49.78 o 
   3  -2   5      885.85      796.41     12.19 o 
   4  -2   5      415.58      415.92      9.04 o 
   5  -2   5       95.55      115.66      5.32 o 
   6  -2   5       75.37       83.55      4.94 o 
   7  -2   5      358.08      376.24     10.39 o 
  -7  -1   5      104.49      132.37      6.80 o 
  -5  -1   5      114.36      130.62      3.69 o 
  -4  -1   5      796.42      839.09     56.51 o 
  -3  -1   5      113.28      125.79      4.26 o 
  -2  -1   5      605.38      541.06      6.11 o 
  -1  -1   5      659.86      669.78      9.22 o 
   0  -1   5       30.80       17.23      1.08 o 
   1  -1   5      211.25      192.68      2.57 o 
   2  -1   5      121.58       94.17      3.75 o 
   3  -1   5      417.90      394.50      7.81 o 
   4  -1   5      989.28     1075.52     14.38 o 
   5  -1   5      103.80      121.75      5.14 o 
   6  -1   5      155.98      181.24      6.61 o 
   7  -1   5       77.04       88.83      5.29 o 
  -7   0   5      438.85      382.42     11.10 o 
  -6   0   5      263.40      227.84      7.90 o 
  -5   0   5      323.47      337.98      7.90 o 
  -4   0   5      243.67      181.26     21.83 o 
  -3   0   5      277.95      322.80     17.15 o 
  -2   0   5      771.21      736.61     17.27 o 
  -1   0   5       36.34       34.64      1.51 o 
   0   0   5     1436.32     1498.54     45.07 o 
   1   0   5        4.62        8.65      0.72 o 
   2   0   5     1272.32     1299.90     13.95 o 
   3   0   5       68.66       62.88      3.14 o 
   5   0   5     1115.13     1343.43     16.37 o 
   6   0   5      352.90      385.34      8.87 o 
   7   0   5       95.17       97.10      5.15 o 
   8   0   5       66.05       55.66      4.81 o 
  -7   1   5      362.67      281.19      9.54 o 
  -6   1   5        0.47        1.94      1.97 o 
  -5   1   5       22.09       20.21      2.70 o 
  -4   1   5       76.57       59.85      2.50 o 
  -3   1   5     1258.84     1165.26    110.03 o 
  -2   1   5       93.50       82.43      6.70 o 
  -1   1   5     1138.43     1073.85     46.06 o 
   0   1   5      253.95      200.75     21.07 o 
   1   1   5      514.01      487.17      5.68 o 
   2   1   5      645.26      740.10     16.19 o 
   3   1   5     1895.25     1543.93    355.53 o 
   4   1   5      856.93      881.71    120.65 o 
   5   1   5     2392.76     2614.16     23.77 o 
   6   1   5       84.95      100.93      4.51 o 
   7   1   5      682.38      551.24     12.68 o 
   8   1   5        3.04        3.29      2.96 o 
  -7   2   5       98.38       93.46      5.84 o 
  -6   2   5      233.43      200.25      7.44 o 
  -5   2   5        0.73        1.36      2.18 o 
  -4   2   5      145.65      149.52      5.57 o 
  -3   2   5      156.37      223.92     18.02 o 
  -2   2   5     1649.92     1465.59     11.10 o 
  -1   2   5      276.15      305.93     11.44 o 
   0   2   5     1355.08     1362.58     35.40 o 
   1   2   5      489.22      397.78     27.66 o 
   2   2   5     5465.10     5025.64    276.40 o 
   3   2   5     1125.21     1273.35    128.86 o 
   4   2   5     2621.55     2790.02    280.12 o 
   5   2   5      251.18      234.95     12.58 o 
   6   2   5      393.05      440.86     75.88 o 
   7   2   5       36.28       30.83      3.80 o 
   8   2   5      171.10      165.38      7.61 o 
  -7   3   5       96.91      104.96      6.19 o 
  -6   3   5      381.85      358.44     10.07 o 
  -5   3   5      317.71      283.61      8.29 o 
  -4   3   5      227.31      161.77      5.84 o 
  -3   3   5       87.30       82.96      3.98 o 
  -2   3   5      597.55      620.74     47.33 o 
  -1   3   5     1954.51     2039.21     21.66 o 
   0   3   5     2274.35     2827.29    152.63 o 
   1   3   5      722.64      778.81      9.66 o 
   2   3   5     9002.98     8731.98    330.83 o 
   3   3   5      119.65      131.67     10.40 o 
   4   3   5     1057.20     1132.18     63.83 o 
   5   3   5      464.38      439.10     56.81 o 
   6   3   5      293.43      273.05     12.87 o 
   7   3   5       15.35       11.98      2.87 o 
  -7   4   5       76.32       98.63      6.20 o 
  -6   4   5       22.32       19.14      3.38 o 
  -5   4   5      190.28      152.85      6.26 o 
  -4   4   5        0.71        1.52      1.93 o 
  -3   4   5      513.37      457.03      9.17 o 
  -2   4   5      269.08      250.88      4.41 o 
  -1   4   5     2888.98     3004.33     88.55 o 
   0   4   5      421.96      503.98     10.78 o 
   1   4   5     4173.71     5062.91    312.90 o 
   2   4   5       70.17       68.41      2.40 o 
   3   4   5     1491.06     1412.63     63.81 o 
   4   4   5       50.25       73.51     11.02 o 
   5   4   5     1164.19     1040.56     23.55 o 
   6   4   5      140.03      122.88     17.45 o 
   7   4   5       68.82       78.79      4.97 o 
   8   4   5       53.95       55.27      4.86 o 
  -7   5   5       42.30       43.43      4.75 o 
  -6   5   5       24.60       18.61      3.53 o 
  -5   5   5       29.39       35.85      3.83 o 
  -4   5   5      258.34      241.23      7.56 o 
  -3   5   5      187.90      154.49      5.61 o 
  -2   5   5      963.69      834.15     12.40 o 
  -1   5   5      593.50      555.87      9.41 o 
   0   5   5      545.39      652.80     15.12 o 
   1   5   5      330.80      316.26     10.08 o 
   2   5   5      607.28      599.66     38.40 o 
   3   5   5      716.59      768.76     61.28 o 
   4   5   5      562.35      475.90     34.82 o 
   5   5   5     1125.66     1038.07     33.79 o 
   6   5   5       31.18       29.98      4.63 o 
   7   5   5       24.18       27.44      2.41 o 
   8   5   5       73.71       71.05      5.40 o 
  -6   6   5       50.90       61.46      5.02 o 
  -5   6   5       15.42       10.14      2.72 o 
  -4   6   5      472.21      456.66     10.54 o 
  -3   6   5        0.27        3.24      2.12 o 
  -2   6   5     1315.70     1325.00     16.99 o 
  -1   6   5      482.07      436.85      8.82 o 
   0   6   5     1259.08     1159.56     14.58 o 
   1   6   5       13.90       22.58      1.70 o 
   2   6   5     2335.67     2262.27     92.42 o 
   3   6   5        6.85        8.91      0.95 o 
   4   6   5     1280.11     1162.67     70.39 o 
   5   6   5       10.54       10.38      1.70 o 
   6   6   5      191.37      183.95     11.44 o 
   7   6   5      196.46      189.43      9.19 o 
   8   6   5      112.44      132.28      7.13 o 
  -6   7   5       80.19       70.88      5.52 o 
  -5   7   5      301.81      285.50      9.31 o 
  -4   7   5       63.89       61.36      4.66 o 
  -3   7   5      438.48      404.11      9.91 o 
  -2   7   5      274.11      207.86      6.87 o 
  -1   7   5      942.05      901.72     13.77 o 
   0   7   5       85.53       81.79      4.11 o 
   1   7   5      698.34      746.19     69.46 o 
   2   7   5     2228.03     2430.87    357.63 o 
   3   7   5     1161.24     1202.19    238.00 o 
   4   7   5      244.21      289.25     60.40 o 
   5   7   5      392.28      379.15     76.85 o 
   6   7   5        4.89        8.63      2.03 o 
   7   7   5      250.05      255.61     47.65 o 
  -5   8   5      128.79      121.93      6.60 o 
  -4   8   5       76.44       71.64      5.15 o 
  -3   8   5      435.91      486.16     11.38 o 
  -2   8   5       31.29       29.31      3.34 o 
  -1   8   5     1756.81     1739.05     21.31 o 
   0   8   5      465.76      489.27     10.44 o 
   1   8   5     1334.33     1381.60     18.21 o 
   2   8   5      424.92      486.80      7.34 o 
   3   8   5     1161.90     1422.91    239.48 o 
   4   8   5      994.57     1020.99    252.20 o 
   5   8   5      154.10      169.21     43.66 o 
   6   8   5       89.29       87.84     19.96 o 
   7   8   5       69.57       75.38     20.62 o 
  -5   9   5       18.68       21.65      4.07 o 
  -3   9   5        9.04       11.84      3.02 o 
  -2   9   5      576.98      591.49     12.73 o 
  -1   9   5       65.20       64.34      4.64 o 
   0   9   5     1113.42     1181.09     17.63 o 
   1   9   5       58.58       64.57      4.51 o 
   2   9   5      147.85      137.73      6.01 o 
   3   9   5       53.03       79.52     12.23 o 
   4   9   5      315.65      332.84     84.99 o 
   5   9   5       37.32       34.67      9.43 o 
   6   9   5       16.64       17.61      6.33 o 
  -4  10   5       49.54       50.11      5.09 o 
  -3  10   5       86.63       80.95      5.50 o 
  -2  10   5       73.92       85.14      5.63 o 
  -1  10   5      177.29      178.17      7.39 o 
   0  10   5      534.30      546.37     12.35 o 
   1  10   5        1.46        0.38      2.52 o 
   2  10   5      378.62      389.43     10.49 o 
   3  10   5        1.08        0.79      2.08 o 
   4  10   5      252.87      237.21     43.33 o 
   5  10   5        0.56        1.44      1.83 o 
   6  10   5       30.55       34.90     13.77 o 
  -3  11   5      265.64      238.38      9.32 o 
  -2  11   5        3.90        6.27      3.40 o 
  -1  11   5      513.79      463.50     12.19 o 
   0  11   5       33.63       28.50      4.10 o 
   1  11   5      170.56      170.95      7.44 o 
   2  11   5       15.00       13.52      3.38 o 
   3  11   5      246.73      238.48      8.89 o 
   4  11   5        0.74        0.00      2.17 o 
   5  11   5       46.92       61.93     22.26 o 
  -1  12   5       44.33       41.74      4.88 o 
   0  12   5       64.34       71.78      5.73 o 
   1  12   5       28.15       27.48      4.25 o 
   2  12   5      145.70      134.56      7.23 o 
   3  12   5      107.28      104.29      6.61 o 
   0  -9   6       66.07       59.78      5.23 o 
   1  -9   6        0.48        0.00      2.83 o 
  -3  -8   6       48.21       55.67      4.86 o 
  -2  -8   6        3.40        3.34      2.49 o 
  -1  -8   6      193.15      203.68     11.35 o 
   0  -8   6        6.54        4.01      2.78 o 
   1  -8   6      156.86      160.71      7.28 o 
   2  -8   6       30.02       28.82      4.19 o 
   3  -8   6       59.66       59.38      5.40 o 
  -4  -7   6      101.12      124.22      6.69 o 
  -3  -7   6       88.49      107.32      5.96 o 
  -2  -7   6       32.59       34.01      3.19 o 
  -1  -7   6      257.90      242.52     16.37 o 
   0  -7   6       13.17       17.55      2.19 o 
   1  -7   6      121.51      126.70      6.23 o 
   2  -7   6       39.17       38.73      4.22 o 
   3  -7   6      244.99      223.89      8.71 o 
   4  -7   6        3.48        2.78      3.13 o 
  -4  -6   6      229.02      234.25      8.36 o 
  -3  -6   6       26.47       32.26      3.55 o 
  -2  -6   6      222.80      223.28     15.73 o 
  -1  -6   6       14.56        8.97      1.71 o 
   0  -6   6       58.77       63.06      2.80 o 
   1  -6   6      137.15      130.79      5.96 o 
   2  -6   6       83.81       78.13      5.03 o 
   3  -6   6       63.92       73.46      5.16 o 
   4  -6   6       83.92       83.37      5.62 o 
   5  -6   6        3.54        5.66      3.41 o 
  -6  -5   6        3.99        5.86      2.65 o 
  -5  -5   6       73.14       81.49      5.49 o 
  -4  -5   6       21.52       19.83      3.25 o 
  -3  -5   6       77.78       72.46      2.93 o 
  -2  -5   6        0.79        0.10      1.38 o 
  -1  -5   6        1.32        1.44      1.31 o 
   0  -5   6       30.79       35.93      3.73 o 
   1  -5   6        1.66        4.93      1.42 o 
   2  -5   6       30.41       33.25      3.58 o 
   3  -5   6        4.97        1.71      2.17 o 
   4  -5   6       41.83       33.01      3.99 o 
   5  -5   6       40.01       35.95      4.04 o 
   6  -5   6       83.40       78.37      5.91 o 
  -6  -4   6        8.49        6.00      2.61 o 
  -5  -4   6       32.95       38.79      4.01 o 
  -4  -4   6       15.00       17.27      1.78 o 
  -3  -4   6      246.73      229.47     12.23 o 
  -2  -4   6       45.48       43.03      2.23 o 
  -1  -4   6      967.09      963.67     23.71 o 
   0  -4   6        2.15        1.55      1.25 o 
   1  -4   6      715.75      693.64     42.11 o 
   2  -4   6        6.57        7.09      2.36 o 
   3  -4   6      432.72      408.89     10.01 o 
   4  -4   6       15.78       13.42      2.70 o 
   5  -4   6      289.25      263.81      8.93 o 
   6  -4   6        9.78       13.62      3.46 o 
  -7  -3   6        0.83        0.00      2.65 o 
  -6  -3   6      243.27      280.71      9.59 o 
  -5  -3   6       80.20       79.14      5.00 o 
  -4  -3   6      476.47      435.77     13.11 o 
  -3  -3   6       61.58       69.61      2.67 o 
  -2  -3   6      403.81      341.67     13.22 o 
  -1  -3   6      153.48      118.66      6.35 o 
   0  -3   6      656.09      672.36     55.06 o 
   1  -3   6       73.11       77.73      5.07 o 
   2  -3   6      484.63      464.31      9.62 o 
   3  -3   6      351.86      329.16      8.56 o 
   4  -3   6      568.92      597.89     12.09 o 
   5  -3   6      199.95      230.84      7.98 o 
   6  -3   6      300.22      278.82      9.16 o 
   7  -3   6      214.57      222.53      8.77 o 
  -7  -2   6       78.14       86.97      5.83 o 
  -6  -2   6      249.95      275.21      9.33 o 
  -5  -2   6       30.74       32.07      2.25 o 
  -4  -2   6      295.93      278.25      9.17 o 
  -3  -2   6       49.00       35.86      4.34 o 
  -2  -2   6        2.59        4.28      1.14 o 
  -1  -2   6       88.13       72.50      7.93 o 
   0  -2   6      722.25      609.45      8.37 o 
   1  -2   6      471.08      484.10      5.10 o 
   2  -2   6      494.75      468.55      9.25 o 
   3  -2   6       24.99       24.23      3.01 o 
   4  -2   6      833.62      771.24     13.19 o 
   5  -2   6      173.46      183.09      6.80 o 
   6  -2   6      349.99      346.94      9.73 o 
   7  -2   6        3.15        5.58      3.04 o 
  -7  -1   6      197.37      212.60      8.75 o 
  -6  -1   6        2.99        3.70      2.70 o 
  -5  -1   6       53.95       42.98      9.17 o 
  -4  -1   6      226.08      270.26      6.16 o 
  -3  -1   6      399.54      345.22     14.57 o 
  -2  -1   6      190.21      205.35     14.25 o 
  -1  -1   6      263.04      236.11      3.93 o 
   0  -1   6       23.63       23.41      1.37 o 
   1  -1   6     1596.73     1565.28    155.37 o 
   2  -1   6       74.76       74.70      3.71 o 
   3  -1   6      130.27      132.12      4.97 o 
   4  -1   6        0.41        2.31      2.22 o 
   6  -1   6      127.75      133.96      5.90 o 
   7  -1   6      152.56      164.63      7.00 o 
  -7   0   6       21.14       29.73      3.91 o 
  -6   0   6      149.36      183.30      7.36 o 
  -5   0   6       17.15       15.53      1.82 o 
  -4   0   6      190.54      176.73     24.82 o 
  -3   0   6       88.91      101.90      3.02 o 
  -2   0   6       90.15       64.91      5.03 o 
  -1   0   6      825.38      834.33     50.90 o 
   0   0   6      112.57       81.31      5.55 o 
   1   0   6     1106.45     1112.73     32.80 o 
   2   0   6     1364.84     1214.06     14.32 o 
   3   0   6     1610.02     1702.60     18.15 o 
   4   0   6      215.69      209.19      6.11 o 
   5   0   6      556.21      636.00     11.27 o 
   6   0   6       25.10       26.90      3.33 o 
   7   0   6       50.21       57.22      4.43 o 
   8   0   6       15.95        9.81      3.31 o 
  -7   1   6       12.54       11.97      3.26 o 
  -6   1   6      360.58      363.74     10.36 o 
  -5   1   6       16.10       20.91      2.07 o 
  -4   1   6      550.47      597.54     22.66 o 
  -3   1   6      498.59      527.65     14.98 o 
  -2   1   6      462.96      439.06      5.71 o 
  -1   1   6       28.94       20.68      1.24 o 
   0   1   6     1702.25     1564.76     98.72 o 
   1   1   6      900.46      860.00     28.68 o 
   2   1   6     2064.08     1901.56     36.09 o 
   3   1   6        2.58        0.57      1.60 o 
   4   1   6     1169.20     1515.14     16.66 o 
   5   1   6        9.53        7.70      2.27 o 
   6   1   6       90.97      114.24      5.00 o 
   7   1   6        0.00        0.89      2.04 o 
   8   1   6      174.70      170.53      7.96 o 
  -7   2   6       36.95       41.71      4.47 o 
  -6   2   6      125.63      110.02      5.85 o 
  -4   2   6       36.84       33.06      2.19 o 
  -3   2   6       46.22       32.67      1.94 o 
  -2   2   6      178.70      108.74      3.69 o 
  -1   2   6      495.26      594.46     18.98 o 
   0   2   6       27.48       32.43      6.07 o 
   1   2   6     5100.37     4640.12    543.84 o 
   2   2   6      272.68      266.23     16.05 o 
   3   2   6      902.34      895.03     69.17 o 
   4   2   6      288.12      255.55     23.55 o 
   5   2   6     1451.99     1519.74    276.60 o 
   6   2   6      176.71      186.23     41.33 o 
   7   2   6       77.25       69.52      4.99 o 
   8   2   6       95.41       98.02      6.03 o 
  -7   3   6       45.27       53.75      4.76 o 
  -6   3   6        0.97        1.60      2.21 o 
  -5   3   6       70.02       76.83      4.89 o 
  -4   3   6      406.41      326.64      8.47 o 
  -3   3   6      501.51      424.59     27.90 o 
  -2   3   6      497.71      439.99     49.81 o 
  -1   3   6     4843.98     4598.23    174.16 o 
   0   3   6      664.14      690.06     22.60 o 
   1   3   6     4247.20     4498.08    278.58 o 
   2   3   6     1054.78     1185.85     40.79 o 
   3   3   6      677.03      737.60     73.04 o 
   4   3   6      348.40      339.63     32.41 o 
   5   3   6     1384.75     1361.78    197.95 o 
   6   3   6       40.90       37.63      3.66 o 
   7   3   6      114.13      110.13      6.03 o 
   8   3   6        0.23        0.00      2.65 o 
  -7   4   6        0.01        4.17      3.12 o 
  -6   4   6      150.69      146.93      6.99 o 
  -5   4   6        8.06        8.27      2.80 o 
  -4   4   6     1195.48     1371.25     18.63 o 
  -3   4   6       67.77       83.51      2.99 o 
  -2   4   6     3979.39     4065.30    217.05 o 
  -1   4   6       95.42      130.88     17.59 o 
   0   4   6     5505.72     5929.27    316.60 o 
   1   4   6        0.83        0.94      0.77 o 
   2   4   6     1719.77     1965.85    192.74 o 
   3   4   6      261.87      303.41     25.46 o 
   4   4   6     1365.13     1414.65    213.95 o 
   5   4   6      389.57      340.61     22.78 o 
   6   4   6      214.21      200.94      7.31 o 
   7   4   6        0.32        0.00      2.36 o 
   8   4   6      112.88      111.23      6.59 o 
  -7   5   6       31.21       32.93      4.32 o 
  -6   5   6      261.49      210.89      8.27 o 
  -5   5   6      263.11      283.90      8.98 o 
  -4   5   6      296.18      287.38      8.35 o 
  -3   5   6      394.76      414.52      9.46 o 
  -2   5   6      103.32       75.49      3.97 o 
  -1   5   6     2308.32     2277.41    284.98 o 
   0   5   6       88.56       86.20      7.42 o 
   1   5   6      955.85     1025.20     46.43 o 
   2   5   6      855.93      808.94     11.45 o 
   3   5   6       32.88       32.33      2.15 o 
   4   5   6      828.13      704.77      9.54 o 
   5   5   6       40.57       42.78      2.29 o 
   6   5   6       45.04       44.90      3.89 o 
   7   5   6       17.33       16.58      3.29 o 
   8   5   6       19.19       26.49      4.01 o 
  -6   6   6        5.90        3.88      3.08 o 
  -5   6   6      202.81      177.56      7.46 o 
  -4   6   6      174.39      148.32      6.46 o 
  -3   6   6      250.34      214.72      7.23 o 
  -2   6   6       23.17       27.24      3.20 o 
  -1   6   6     1578.22     1450.79     17.60 o 
   0   6   6       15.59       17.67      3.04 o 
   1   6   6     1496.83     1624.76     21.59 o 
   2   6   6      465.90      555.85     25.38 o 
   3   6   6      714.11      775.45    101.57 o 
   4   6   6       26.00       29.86      2.05 o 
   5   6   6      145.34      126.45      9.05 o 
   6   6   6       69.78       54.56      3.93 o 
   7   6   6       64.66       74.82      5.37 o 
  -6   7   6       86.89       76.73      5.68 o 
  -5   7   6       35.15       26.89      3.69 o 
  -4   7   6      865.31      836.75     15.40 o 
  -3   7   6      109.80       95.98      5.28 o 
  -2   7   6      374.57      360.66      9.01 o 
  -1   7   6     1228.85     1189.03     16.49 o 
   0   7   6     1364.93     1287.54     16.78 o 
   1   7   6      357.64      394.46     12.71 o 
   2   7   6      560.44      709.99     24.17 o 
   3   7   6        4.48        6.91      1.56 o 
   4   7   6      704.88      627.55    147.90 o 
   5   7   6        6.60        7.36      1.68 o 
   6   7   6      178.48      174.09     21.59 o 
   7   7   6        5.94        6.80      2.18 o 
  -5   8   6       52.93       47.35      4.62 o 
  -4   8   6      631.27      598.10     13.51 o 
  -3   8   6       15.14       18.76      3.41 o 
  -2   8   6      555.04      494.52     11.22 o 
  -1   8   6      204.75      236.87      7.50 o 
   0   8   6     2647.26     2777.77     28.27 o 
   1   8   6      504.56      456.86      9.97 o 
   2   8   6      505.36      636.08     58.71 o 
   3   8   6      356.92      367.03     40.96 o 
   4   8   6      174.39      175.04     29.65 o 
   5   8   6        9.54        9.99      2.58 o 
   6   8   6       26.80       30.63      7.32 o 
   7   8   6       15.13       16.55      3.95 o 
  -5   9   6      264.87      261.59      9.76 o 
  -4   9   6       52.00       51.35      4.93 o 
  -3   9   6      761.13      662.74     14.15 o 
  -2   9   6       41.92       51.40      4.56 o 
  -1   9   6     1840.24     2016.74     24.62 o 
   0   9   6       61.75       82.72      4.89 o 
   1   9   6      734.43      842.06     14.66 o 
   2   9   6      113.08      117.05     12.97 o 
   3   9   6      124.53      112.19     12.22 o 
   4   9   6       15.70       19.96      4.40 o 
   5   9   6       12.33       12.23      5.62 o 
   6   9   6       15.40       16.98      2.35 o 
  -4  10   6      235.36      213.97      9.06 o 
  -3  10   6        8.70        9.39      3.57 o 
  -2  10   6      244.57      222.63      8.48 o 
  -1  10   6      120.10      116.42      6.32 o 
   0  10   6       13.57       11.84      3.24 o 
   1  10   6        2.12        0.19      2.59 o 
   2  10   6        8.41       10.11      2.93 o 
   3  10   6      341.13      374.24     51.49 o 
   4  10   6        3.77        4.11      1.96 o 
   5  10   6      140.23      149.55     39.57 o 
   6  10   6       38.86       40.59     11.12 o 
  -3  11   6       24.51       26.40      4.43 o 
  -2  11   6      245.66      235.82      9.22 o 
  -1  11   6      216.04      198.76      8.36 o 
   0  11   6      320.21      319.39     10.21 o 
   1  11   6        9.55        5.38      2.64 o 
   2  11   6      193.69      166.03      7.42 o 
   3  11   6       28.32       21.57      3.54 o 
   4  11   6      179.97      188.63     40.46 o 
   5  11   6        3.40        1.69      2.09 o 
  -1  12   6       56.68       61.23      5.63 o 
   0  12   6      132.49      124.37      6.93 o 
   1  12   6      147.12      162.94      7.85 o 
   2  12   6       33.98       33.53      4.13 o 
   3  12   6       28.89       27.57      4.11 o 
  -2  -8   7       63.98       67.56      5.01 o 
  -1  -8   7       44.46       45.76      4.43 o 
   0  -8   7       21.50       23.15      3.69 o 
   1  -8   7        2.40        0.65      3.04 o 
   2  -8   7      103.76      115.88      6.87 o 
  -4  -7   7       28.68       35.23      4.29 o 
  -3  -7   7       62.59       63.88      4.89 o 
  -2  -7   7       74.81       71.89      3.38 o 
  -1  -7   7       42.73       44.77      2.85 o 
   0  -7   7      151.59      142.91      6.53 o 
   1  -7   7       10.16        5.57      3.05 o 
   2  -7   7      192.06      171.93      7.72 o 
   3  -7   7        8.10        9.94      3.49 o 
  -4  -6   7        0.57        0.00      2.54 o 
  -3  -6   7      238.13      244.28      8.38 o 
  -2  -6   7       13.05       11.41      1.86 o 
  -1  -6   7      336.61      335.21     10.23 o 
   0  -6   7       20.74       17.66      2.98 o 
   1  -6   7      405.03      406.21     10.62 o 
   2  -6   7       70.61       60.82      4.79 o 
   3  -6   7      109.26      109.48      6.21 o 
   4  -6   7        2.29        1.04      3.02 o 
   5  -6   7       83.74       72.02      5.96 o 
  -5  -5   7       30.32       35.80      4.27 o 
  -4  -5   7       76.90       88.86      5.49 o 
  -3  -5   7       38.27       31.73      2.30 o 
  -2  -5   7       12.18       11.00      1.77 o 
  -1  -5   7        4.35        3.08      1.46 o 
   0  -5   7       44.81       49.29      5.64 o 
   1  -5   7        9.65       14.48      2.87 o 
   2  -5   7      127.33      129.77      6.16 o 
   3  -5   7      102.86       97.48      5.70 o 
   4  -5   7       20.88       23.23      3.80 o 
   5  -5   7      112.21      107.58      6.55 o 
  -6  -4   7        4.38        8.21      2.77 o 
  -5  -4   7       16.19       15.15      3.17 o 
  -4  -4   7       42.73       52.12      2.74 o 
  -3  -4   7       44.24       41.35      2.56 o 
  -2  -4   7        2.61        4.74      1.35 o 
  -1  -4   7       67.29       73.19      3.53 o 
   0  -4   7       86.73       87.94      4.28 o 
   1  -4   7        0.07        1.09      2.30 o 
   2  -4   7      390.31      372.67      9.61 o 
   3  -4   7       30.21       21.18      3.02 o 
   4  -4   7      241.18      211.36      7.91 o 
   5  -4   7       10.29        8.72      3.07 o 
   6  -4   7      120.03      107.60      6.61 o 
  -6  -3   7       50.90       47.88      4.62 o 
  -5  -3   7       29.84       33.03      3.62 o 
  -4  -3   7      172.33      173.36      6.85 o 
  -3  -3   7      479.83      489.44     10.66 o 
  -2  -3   7       80.98       75.52      4.45 o 
  -1  -3   7      286.40      306.15     12.94 o 
   0  -3   7      317.68      316.62     12.76 o 
   1  -3   7      604.67      580.79     11.12 o 
   2  -3   7      254.80      239.04      7.41 o 
   3  -3   7      253.00      252.56      7.87 o 
   4  -3   7       30.13       27.51      3.61 o 
   5  -3   7      534.00      490.95     11.92 o 
   6  -3   7      273.68      292.00      9.70 o 
  -6  -2   7       14.65       11.62      3.21 o 
  -5  -2   7       48.37       67.87      3.15 o 
  -4  -2   7      101.55       99.41      4.25 o 
  -3  -2   7      410.31      383.58      6.21 o 
  -2  -2   7      237.02      229.12      8.47 o 
  -1  -2   7      311.00      326.74     19.30 o 
   0  -2   7       55.43       60.54      2.24 o 
   1  -2   7     1376.60     1315.85     11.97 o 
   2  -2   7      419.35      383.32      8.88 o 
   3  -2   7     1165.86      953.45     14.81 o 
   4  -2   7      202.35      213.71      7.32 o 
   5  -2   7     1001.31     1128.82     17.67 o 
   6  -2   7       17.74       16.54      3.44 o 
   7  -2   7      388.94      417.42     11.65 o 
  -7  -1   7        8.62        8.77      3.13 o 
  -6  -1   7      106.35      117.90      4.15 o 
  -5  -1   7        0.06        0.00      1.44 o 
  -4  -1   7      210.04      232.79      5.02 o 
  -3  -1   7       34.39       37.87      2.12 o 
  -2  -1   7      601.42      523.27      7.84 o 
  -1  -1   7        0.79        0.58      0.96 o 
   0  -1   7      716.99      732.57     36.96 o 
   1  -1   7       10.52       11.42      1.10 o 
   2  -1   7     1713.13     1546.12     18.28 o 
   3  -1   7       97.59       90.23      4.43 o 
   4  -1   7      636.26      612.19     11.66 o 
   5  -1   7      536.80      573.75     11.77 o 
   6  -1   7       71.90       82.27      5.18 o 
   7  -1   7      107.51      128.21      6.61 o 
  -7   0   7       22.70       18.85      3.44 o 
  -6   0   7        1.79        1.66      2.25 o 
  -5   0   7       66.98       73.57      3.76 o 
  -4   0   7      109.07      107.52      6.14 o 
  -3   0   7       20.86       16.41      1.69 o 
  -2   0   7       64.17       55.12      2.32 o 
  -1   0   7       89.96       78.95      2.48 o 
   0   0   7      490.38      508.41     37.13 o 
   1   0   7      243.59      236.66      3.34 o 
   2   0   7      865.47      849.21     12.36 o 
   3   0   7       26.30       15.39      2.54 o 
   4   0   7      978.54      929.77     13.91 o 
   5   0   7       40.38       44.96      4.00 o 
   6   0   7      352.53      403.15      9.84 o 
   7   0   7       50.04       65.80      4.80 o 
  -7   1   7       11.37       11.48      2.94 o 
  -6   1   7       19.36       15.59      3.20 o 
  -5   1   7       52.59       56.04      7.63 o 
  -4   1   7        9.71       10.11      1.68 o 
  -3   1   7     1106.31      993.78     60.95 o 
  -2   1   7        6.51        6.31      1.23 o 
  -1   1   7     1953.25     1828.77     49.40 o 
   0   1   7      260.88      252.02     20.02 o 
   1   1   7     4511.28     4275.83    403.50 o 
   2   1   7      513.90      509.79     11.32 o 
   3   1   7      181.10      161.82      5.23 o 
   4   1   7       27.31       32.64      2.97 o 
   5   1   7      551.60      722.00     12.04 o 
   6   1   7       46.00       59.67      4.20 o 
   7   1   7       84.35       63.11      4.96 o 
   8   1   7       47.46       37.63      4.53 o 
  -7   2   7       49.27       52.22      4.76 o 
  -6   2   7       66.17       62.99      4.90 o 
  -5   2   7      131.94      136.91      4.29 o 
  -4   2   7      504.14      543.81      7.87 o 
  -3   2   7      244.43      252.65     18.82 o 
  -2   2   7     2181.46     2180.59     59.23 o 
  -1   2   7      235.96      239.40      7.47 o 
   0   2   7      671.39      540.53     14.26 o 
   1   2   7     1528.75     1346.51     37.55 o 
   2   2   7      784.46      682.75     59.22 o 
   3   2   7        9.75        6.40      1.49 o 
   4   2   7      343.30      382.58     47.59 o 
   5   2   7      569.94      595.12     72.11 o 
   6   2   7      139.58      149.72     30.72 o 
   7   2   7      122.44       97.70      5.85 o 
   8   2   7       94.88       75.90      5.76 o 
  -7   3   7        2.42        4.29      3.15 o 
  -6   3   7      123.27      112.76      6.36 o 
  -5   3   7       31.65       33.44      3.58 o 
  -4   3   7      340.95      320.40     18.86 o 
  -3   3   7       25.98       39.24      2.27 o 
  -2   3   7      104.32      104.23      3.10 o 
  -1   3   7     1826.89     2098.05     36.29 o 
   0   3   7      583.71      523.91     18.10 o 
   1   3   7      363.63      371.34      4.39 o 
   2   3   7     1439.33     1384.25     70.60 o 
   3   3   7      450.40      440.45     37.38 o 
   4   3   7      810.13      698.58     12.02 o 
   5   3   7      211.24      206.00     20.05 o 
   6   3   7       68.36       55.60      4.17 o 
   7   3   7       68.89       58.94      4.64 o 
   8   3   7      126.13      124.80      7.02 o 
  -6   4   7       14.63       17.63      3.52 o 
  -5   4   7      435.42      402.06     10.73 o 
  -3   4   7     1265.99     1087.56     15.78 o 
  -2   4   7        0.71        4.06      1.29 o 
  -1   4   7     2069.94     2027.49    229.54 o 
   0   4   7        4.46        0.81      0.79 o 
   1   4   7     1788.56     1922.10     66.95 o 
   2   4   7      709.34      710.24     71.55 o 
   3   4   7      685.31      677.83     65.16 o 
   4   4   7      343.47      340.29     22.40 o 
   5   4   7      136.76      110.79      5.35 o 
   6   4   7       16.98       18.15      2.86 o 
   7   4   7      460.06      446.48     11.83 o 
   8   4   7       52.38       44.48      4.52 o 
  -6   5   7      154.99      159.67      7.46 o 
  -5   5   7      280.73      289.36      9.28 o 
  -4   5   7     1488.58     1276.82     18.82 o 
  -3   5   7      527.52      496.61     10.63 o 
  -2   5   7     1247.64     1119.60     48.06 o 
  -1   5   7      939.30      869.06      9.03 o 
   0   5   7      275.42      293.74     20.33 o 
   1   5   7      687.20      641.65     15.40 o 
   2   5   7      634.92      602.48     28.65 o 
   3   5   7      586.61      660.01     26.72 o 
   4   5   7      225.24      220.90     21.84 o 
   5   5   7      441.14      413.34     12.78 o 
   6   5   7      175.67      138.64      6.40 o 
   7   5   7      342.62      328.38     10.28 o 
   8   5   7       14.98       17.84      3.85 o 
  -6   6   7       97.60      119.60      6.92 o 
  -5   6   7       70.81       56.74      4.66 o 
  -4   6   7      614.58      546.43     12.31 o 
  -3   6   7       60.41       57.69      4.36 o 
  -2   6   7      267.11      260.36      7.54 o 
  -1   6   7        0.60        0.00      1.39 o 
   0   6   7     1083.19     1025.97     42.37 o 
   1   6   7      347.31      399.67      4.85 o 
   2   6   7      849.63      914.59     17.47 o 
   3   6   7        2.74        8.35      1.75 o 
   4   6   7      115.56      113.54      5.68 o 
   5   6   7      287.78      266.47      6.96 o 
   6   6   7       23.59       22.81      3.34 o 
   7   6   7       55.77       71.10      5.46 o 
  -6   7   7        8.04       10.92      3.62 o 
  -5   7   7      104.74      104.75      6.29 o 
  -4   7   7      427.67      357.05     10.26 o 
  -3   7   7      159.46      129.86      6.15 o 
  -2   7   7      211.21      170.08      6.56 o 
  -1   7   7      566.57      509.25     10.64 o 
   0   7   7      762.99      774.69     12.82 o 
   1   7   7      108.63      111.37     10.95 o 
   2   7   7      232.80      274.46     10.50 o 
   3   7   7       27.51       28.95      2.12 o 
   4   7   7        9.04        9.35      1.84 o 
   5   7   7       60.44       63.45      7.71 o 
   6   7   7       72.73       66.91      9.12 o 
   7   7   7       94.46      101.26      6.37 o 
  -5   8   7      241.76      239.73      9.23 o 
  -4   8   7        2.39        2.02      2.63 o 
  -3   8   7      450.03      404.56     10.81 o 
  -2   8   7      187.74      187.59      7.06 o 
  -1   8   7      736.49      629.04     12.44 o 
   0   8   7        8.67        9.56      2.79 o 
   1   8   7       17.56       19.61      3.53 o 
   2   8   7       88.59      108.90      4.69 o 
   3   8   7      162.62      174.26     18.24 o 
   4   8   7        2.87        2.26      1.51 o 
   5   8   7       82.46       77.71      9.95 o 
   6   8   7        0.23        0.00      1.69 o 
   7   8   7      308.40      375.31     11.82 o 
  -4   9   7      735.69      620.04     14.64 o 
  -3   9   7        0.39        3.77      3.04 o 
  -2   9   7     1127.75     1121.55     18.45 o 
  -1   9   7       25.65       32.33      3.61 o 
   0   9   7      211.14      200.98      7.33 o 
   1   9   7       64.56       72.76      4.77 o 
   2   9   7      148.49      177.20     12.79 o 
   3   9   7       27.72       24.17      2.39 o 
   4   9   7      167.22      189.80     38.95 o 
   5   9   7       44.97       62.06      7.92 o 
   6   9   7      198.10      217.00     61.25 o 
  -4  10   7      111.03       95.16      6.69 o 
  -3  10   7      494.77      467.79     12.59 o 
  -2  10   7       13.29       13.01      3.55 o 
  -1  10   7       40.72       40.22      4.32 o 
   0  10   7        2.62        3.54      2.85 o 
   1  10   7       35.99       28.25      3.49 o 
   2  10   7      146.36      157.02      6.90 o 
   3  10   7        1.36        2.15      1.79 o 
   4  10   7      189.06      205.47     44.69 o 
   5  10   7       61.07       59.47     17.64 o 
  -3  11   7       12.83       14.42      4.01 o 
  -2  11   7        0.23        2.33      3.26 o 
  -1  11   7       40.65       36.28      4.53 o 
   0  11   7      130.73      141.04      7.04 o 
   1  11   7      442.43      419.12     11.54 o 
   2  11   7       64.46       65.72      5.18 o 
   3  11   7      162.27      133.73      6.68 o 
   4  11   7        5.06        1.12      1.97 o 
  -1  12   7      184.38      172.45      8.35 o 
   0  12   7       20.13       15.45      3.74 o 
   1  12   7       97.76       80.97      5.76 o 
   2  12   7       71.43       71.10      5.67 o 
   3  12   7       38.25       34.76      4.38 o 
  -2  -7   8        1.21        4.40      2.56 o 
  -1  -7   8       27.85       35.10      4.18 o 
   0  -7   8       35.57       29.07      3.71 o 
   1  -7   8       28.68       31.76      4.15 o 
   2  -7   8       28.02       23.45      3.97 o 
  -4  -6   8       89.81      106.33      6.35 o 
  -3  -6   8        8.86        9.49      2.97 o 
  -2  -6   8      132.86      128.15     12.42 o 
  -1  -6   8       35.23       35.91      3.81 o 
   0  -6   8      114.76       95.31      5.53 o 
   1  -6   8        6.11        6.99      2.92 o 
   2  -6   8      229.80      226.94      8.67 o 
   3  -6   8       88.46       73.87      5.36 o 
   4  -6   8      159.66      166.38      8.15 o 
  -4  -5   8       93.12      110.29      6.19 o 
  -3  -5   8      121.04      131.11      7.22 o 
  -2  -5   8      142.56      134.35      8.07 o 
  -1  -5   8      131.56      148.55      5.31 o 
   0  -5   8      185.04      163.88      6.74 o 
   1  -5   8       32.47       38.80      3.97 o 
   2  -5   8      218.34      192.62      7.65 o 
   3  -5   8       32.79       37.44      4.38 o 
   4  -5   8      164.32      146.78      7.41 o 
   5  -5   8       82.82       86.90      6.35 o 
  -5  -4   8        1.55        0.19      2.46 o 
  -4  -4   8        2.52        3.83      1.61 o 
  -3  -4   8       10.12       12.14      1.94 o 
  -2  -4   8        0.12        1.28      1.89 o 
  -1  -4   8       74.71       77.35      4.58 o 
   0  -4   8        2.68        0.00      2.09 o 
   1  -4   8      321.38      301.78      8.81 o 
   2  -4   8      157.78      147.66      6.51 o 
   3  -4   8      228.19      243.77      8.51 o 
   4  -4   8        3.52        5.71      2.97 o 
   5  -4   8      236.28      204.34      8.39 o 
  -6  -3   8        0.60        0.00      2.79 o 
  -5  -3   8       27.12       34.12      3.97 o 
  -4  -3   8        7.52       10.21      1.77 o 
  -3  -3   8      176.74      197.04     21.12 o 
  -2  -3   8      115.61      114.80      6.69 o 
  -1  -3   8      252.12      258.90      8.87 o 
   0  -3   8      187.21      186.30     13.38 o 
   1  -3   8      222.30      209.99      6.99 o 
   2  -3   8      126.36      118.14      5.64 o 
   3  -3   8      231.06      217.31      7.72 o 
   4  -3   8      140.66      121.89      6.17 o 
   5  -3   8       61.84       49.47      4.70 o 
   6  -3   8        1.31        1.14      3.13 o 
  -6  -2   8       93.91       99.91      6.15 o 
  -5  -2   8       77.49       88.35      9.81 o 
  -4  -2   8      255.12      294.13     19.20 o 
  -3  -2   8        0.31        0.98      1.33 o 
  -2  -2   8      263.25      282.85     21.67 o 
  -1  -2   8       62.31       52.45      2.40 o 
   0  -2   8      349.85      348.77     26.00 o 
   1  -2   8      178.95      152.87      5.82 o 
   2  -2   8      541.21      489.50     10.54 o 
   3  -2   8      105.74      109.62      5.47 o 
   5  -2   8        7.27       12.47      3.44 o 
   6  -2   8      350.84      362.09     10.75 o 
  -6  -1   8        1.73        0.01      2.23 o 
  -5  -1   8       81.31       79.57      4.25 o 
  -4  -1   8       12.31       13.53      2.05 o 
  -3  -1   8      343.53      338.22      6.04 o 
  -2  -1   8        1.27        0.59      1.24 o 
  -1  -1   8     1497.78     1502.23    142.94 o 
   0  -1   8       10.57       14.51      2.34 o 
   1  -1   8     2847.71     2605.57     26.23 o 
   2  -1   8      704.33      631.74     11.66 o 
   3  -1   8      798.20      741.07     13.06 o 
   4  -1   8      433.75      446.96     10.43 o 
   5  -1   8      773.63      840.67     15.02 o 
   6  -1   8      162.74      178.47      7.40 o 
  -6   0   8       25.53       23.83      3.15 o 
  -5   0   8       20.86       28.52      2.63 o 
  -4   0   8      185.32      167.04      4.55 o 
  -3   0   8      379.80      374.97     12.41 o 
  -2   0   8      900.83      867.34      9.31 o 
  -1   0   8      666.74      653.27     37.95 o 
   0   0   8      357.72      373.60     19.28 o 
   1   0   8     2077.56     1996.83     40.54 o 
   2   0   8        2.65        3.25      1.88 o 
   3   0   8     1140.24     1031.03     15.01 o 
   4   0   8      144.07      151.36      5.99 o 
   5   0   8      619.36      678.53     12.80 o 
   6   0   8      239.11      296.51      9.01 o 
   7   0   8      126.50      130.40      6.55 o 
  -6   1   8       92.40      103.83      6.23 o 
  -5   1   8        0.55        0.54      1.59 o 
  -4   1   8      207.10      221.59      5.17 o 
  -3   1   8      244.15      242.37      5.07 o 
  -2   1   8      600.78      618.43     29.70 o 
  -1   1   8       11.83       11.50      1.58 o 
   0   1   8      484.98      482.93     61.42 o 
   1   1   8      300.05      320.99     15.69 o 
   2   1   8     1210.73     1093.09     14.66 o 
   3   1   8        2.32        3.46      2.11 o 
   4   1   8     1140.17     1193.37     16.12 o 
   5   1   8       90.90      101.13      4.96 o 
   6   1   8        2.27        3.12      2.82 o 
   7   1   8        1.46        0.38      2.54 o 
  -6   2   8      127.58      107.90      6.36 o 
  -5   2   8      349.66      372.92      7.95 o 
  -4   2   8      281.52      287.46     16.71 o 
  -3   2   8      125.40      111.32      3.62 o 
  -2   2   8      779.58      788.72     42.57 o 
  -1   2   8      865.48      808.89     24.10 o 
   0   2   8      749.26      731.49     19.66 o 
   1   2   8       42.28       36.19      1.93 o 
   2   2   8     1175.22     1055.20    110.12 o 
   3   2   8      210.88      191.12     24.77 o 
   4   2   8     1039.53     1053.51    217.01 o 
   5   2   8       12.10       14.98      2.79 o 
   6   2   8      112.95       96.60      9.70 o 
   7   2   8       23.61       22.58      3.67 o 
  -6   3   8       12.03       16.32      3.31 o 
  -5   3   8      198.35      165.82      7.25 o 
  -4   3   8      190.21      154.76      4.54 o 
  -3   3   8      572.11      529.16     10.87 o 
  -2   3   8       12.82        5.49      1.49 o 
  -1   3   8     2000.61     1808.51     98.10 o 
   0   3   8       22.03       25.24      1.23 o 
   1   3   8      794.26      689.81     13.20 o 
   2   3   8       16.61       19.59      3.31 o 
   3   3   8     1102.59     1007.08     47.38 o 
   4   3   8       27.80       29.73      5.64 o 
   5   3   8      531.28      520.85    122.46 o 
   6   3   8      186.11      145.75      6.49 o 
   7   3   8      487.95      438.83     12.06 o 
  -6   4   8       35.66       45.64      4.53 o 
  -5   4   8        6.42        5.53      2.58 o 
  -4   4   8      323.49      301.84     10.90 o 
  -3   4   8        0.67        0.00      1.38 o 
  -2   4   8     1020.64      923.99     13.74 o 
  -1   4   8      108.62      130.89     11.74 o 
   0   4   8      557.01      497.56     51.22 o 
   1   4   8      219.42      201.46      3.08 o 
   2   4   8      479.89      512.98     19.09 o 
   3   4   8       73.76       78.28      4.90 o 
   4   4   8      314.03      341.90     52.39 o 
   5   4   8        3.11        2.77      2.18 o 
   6   4   8      370.21      350.24     10.08 o 
   7   4   8        3.33        2.35      2.82 o 
  -6   5   8       36.96       32.05      4.41 o 
  -5   5   8      436.82      422.69     11.57 o 
  -4   5   8      400.23      336.10      9.66 o 
  -3   5   8       81.18       99.80      3.63 o 
  -2   5   8      330.81      309.51     22.01 o 
  -1   5   8      572.44      562.76     19.09 o 
   0   5   8      625.76      750.78     52.27 o 
   1   5   8        0.76        6.74      3.48 o 
   2   5   8      912.10      947.94     15.29 o 
   3   5   8      205.56      220.31     12.26 o 
   4   5   8      323.31      339.82     33.19 o 
   5   5   8       85.73       64.92      4.50 o 
   6   5   8      233.14      186.54      7.50 o 
   7   5   8      103.11       92.45      5.86 o 
  -6   6   8       91.36       86.35      6.23 o 
  -5   6   8      376.14      326.65     10.42 o 
  -4   6   8        0.02        2.13      2.45 o 
  -3   6   8      126.26      118.43      5.69 o 
  -2   6   8        0.07        0.03      1.39 o 
  -1   6   8     1109.51     1052.06     27.39 o 
   0   6   8        0.46        0.00      0.98 o 
   1   6   8      469.05      517.95     16.81 o 
   2   6   8      233.27      262.09      3.83 o 
   3   6   8     1098.45     1238.28    102.46 o 
   4   6   8       69.43       60.75      5.03 o 
   5   6   8      272.64      277.72      8.76 o 
   6   6   8      181.55      186.87      7.63 o 
   7   6   8      245.05      237.34      9.28 o 
  -5   7   8       42.37       34.45      4.44 o 
  -4   7   8       87.69       94.51      5.92 o 
  -3   7   8      150.05      137.36      6.42 o 
  -2   7   8      522.36      420.28     10.34 o 
  -1   7   8     1741.39     1874.13     77.93 o 
   0   7   8       37.77       37.45      2.90 o 
   1   7   8      252.97      287.22     15.06 o 
   2   7   8        6.49        7.54      1.29 o 
   3   7   8      922.64      951.33     14.04 o 
   4   7   8       11.87       12.95      1.87 o 
   5   7   8      251.76      233.23     20.62 o 
   6   7   8       50.59       54.82      4.81 o 
   7   7   8      298.39      364.42     11.54 o 
  -5   8   8        5.95        6.97      3.51 o 
  -4   8   8      499.99      421.81     11.88 o 
  -3   8   8        5.88        6.22      3.03 o 
  -2   8   8      493.80      457.80     11.23 o 
  -1   8   8      183.97      163.85      6.65 o 
   0   8   8       19.34       22.00      3.20 o 
   1   8   8       33.81       34.01      3.77 o 
   2   8   8       67.82       74.78      3.53 o 
   3   8   8       82.26       86.90      6.87 o 
   4   8   8      288.73      268.09     25.13 o 
   5   8   8       19.40       16.99      2.20 o 
   6   8   8      231.82      231.06      9.01 o 
  -4   9   8       77.32       73.02      5.62 o 
  -3   9   8       41.45       34.26      4.15 o 
  -2   9   8        0.98        3.08      2.96 o 
  -1   9   8        3.55        4.39      2.89 o 
   0   9   8        2.36        5.11      2.77 o 
   1   9   8      195.16      205.04      7.39 o 
   2   9   8      317.39      369.73     22.89 o 
   3   9   8      176.30      169.51     13.05 o 
   4   9   8      114.09      124.27     24.82 o 
   5   9   8      162.77      162.82     35.29 o 
   6   9   8       71.61       64.75     12.14 o 
  -3  10   8        2.35        4.72      3.51 o 
  -2  10   8      118.70      100.23      6.09 o 
  -1  10   8       48.50       43.07      4.31 o 
   0  10   8       14.24       10.18      3.13 o 
   1  10   8      257.79      274.73      8.90 o 
   2  10   8        4.58        4.50      1.80 o 
   3  10   8      393.63      465.95     71.25 o 
   4  10   8       97.94      103.99      9.22 o 
   5  10   8      222.12      227.41     46.36 o 
  -2  11   8       81.91       78.52      5.79 o 
  -1  11   8      136.62      132.92      6.99 o 
   0  11   8       80.39       92.91      6.02 o 
   1  11   8       13.86        9.94      3.32 o 
   2  11   8      216.60      234.48      8.72 o 
   3  11   8        1.00        0.59      1.92 o 
   4  11   8      400.84      425.44     77.41 o 
   0  12   8       61.46       51.62      5.13 o 
   1  12   8      106.23      117.26      6.90 o 
   2  12   8       88.48       85.36      5.90 o 
   3  12   8       13.41       12.46      3.60 o 
  -2  -6   9        0.16        3.79      2.71 o 
  -1  -6   9       76.63       85.68      5.46 o 
   0  -6   9        1.26        2.97      2.98 o 
   1  -6   9      227.80      219.99      8.66 o 
   2  -6   9       46.16       40.95      4.30 o 
   3  -6   9       87.21       81.47      6.02 o 
  -4  -5   9       46.55       56.66      4.90 o 
  -3  -5   9       73.55       76.54      7.40 o 
  -2  -5   9       42.09       41.02      2.73 o 
  -1  -5   9      160.58      149.69      6.72 o 
   0  -5   9      151.04      151.69      6.91 o 
   1  -5   9      331.56      327.75     10.06 o 
   2  -5   9       28.98       29.02      4.00 o 
   3  -5   9      228.49      209.82      8.69 o 
   4  -5   9       49.50       45.24      4.71 o 
  -4  -4   9      168.52      197.06      8.00 o 
  -3  -4   9        1.43        3.37      1.69 o 
  -2  -4   9      127.71      130.28      9.49 o 
  -1  -4   9       46.97       37.12      3.75 o 
   0  -4   9      239.86      232.30      8.04 o 
   1  -4   9        4.22        5.85      2.68 o 
   2  -4   9      331.97      271.22      9.08 o 
   3  -4   9        0.09        0.19      2.30 o 
   4  -4   9      516.90      483.47     12.87 o 
   5  -4   9       32.27       30.13      4.52 o 
  -5  -3   9        1.16        2.31      2.77 o 
  -4  -3   9       85.31       95.74      3.80 o 
  -3  -3   9        9.20       10.18      1.83 o 
  -2  -3   9      134.56      139.35     10.28 o 
  -1  -3   9       94.80      102.19      3.42 o 
   0  -3   9      407.09      426.18     10.41 o 
   1  -3   9      305.01      262.36      8.28 o 
   2  -3   9      211.56      202.40      7.56 o 
   3  -3   9       43.60       44.40      4.33 o 
   4  -3   9      229.56      212.30      8.33 o 
   5  -3   9        2.82        2.36      3.10 o 
  -5  -2   9       90.79       99.59      4.13 o 
  -4  -2   9        1.81        1.60      1.65 o 
  -3  -2   9      342.42      389.75      6.94 o 
  -2  -2   9       10.78       12.67      1.75 o 
  -1  -2   9      563.75      582.84     11.12 o 
   0  -2   9        2.68        2.49      2.36 o 
   1  -2   9      708.26      565.48     11.83 o 
   2  -2   9       79.98       71.64      4.64 o 
   3  -2   9       35.63       37.95      3.87 o 
   4  -2   9        0.67        0.30      2.66 o 
   5  -2   9      102.44      124.00      6.57 o 
   6  -2   9       54.01       56.24      5.26 o 
  -6  -1   9       75.98       80.72      5.92 o 
  -5  -1   9        4.93        3.42      1.82 o 
  -4  -1   9      157.08      193.87      5.11 o 
  -3  -1   9       42.08       48.16      2.68 o 
  -2  -1   9      293.94      274.78     17.93 o 
  -1  -1   9       35.76       33.73      2.17 o 
   0  -1   9      471.40      437.83     27.14 o 
   1  -1   9       37.05       36.27      3.53 o 
   2  -1   9      742.20      730.16     13.20 o 
   3  -1   9       18.26       16.70      2.86 o 
   4  -1   9     1091.70     1110.60     17.53 o 
   5  -1   9       55.53       57.12      4.73 o 
   6  -1   9      360.79      438.00     11.72 o 
  -6   0   9       48.79       55.68      5.00 o 
  -5   0   9      220.16      244.68     24.23 o 
  -4   0   9      161.68      164.74      5.83 o 
  -3   0   9      205.35      196.51      7.93 o 
  -2   0   9      333.05      330.55     18.36 o 
  -1   0   9      631.25      645.99     22.09 o 
   0   0   9     1562.28     1586.46    119.63 o 
   1   0   9      268.65      236.52      7.20 o 
   2   0   9     1092.26     1004.11     15.28 o 
   3   0   9      526.34      438.03     10.09 o 
   4   0   9     1380.87     1577.05     20.63 o 
   5   0   9       79.82       77.78      4.98 o 
   6   0   9       35.43       40.91      4.27 o 
   7   0   9       57.35       63.60      5.18 o 
  -6   1   9        0.38        0.70      1.94 o 
  -5   1   9      325.38      333.30     21.54 o 
  -4   1   9        5.96        6.53      1.81 o 
  -3   1   9      499.64      510.46     18.59 o 
  -2   1   9      126.79      133.65      8.61 o 
  -1   1   9     2097.86     2094.90    138.18 o 
   0   1   9      634.79      598.94     41.01 o 
   1   1   9     2024.42     1859.12     66.25 o 
   2   1   9       39.94       36.00      3.35 o 
   3   1   9      628.54      714.59     12.51 o 
   4   1   9       10.83        9.78      2.56 o 
   5   1   9      136.58      154.50      6.33 o 
   6   1   9      129.95      119.46     19.55 o 
   7   1   9       35.98       25.61      3.76 o 
  -6   2   9        5.93        9.74      3.34 o 
  -5   2   9      224.25      199.31      5.54 o 
  -4   2   9      127.12      125.60      8.06 o 
  -3   2   9      379.86      366.34     13.58 o 
  -2   2   9      429.78      424.09      8.10 o 
  -1   2   9     1544.45     1581.48     67.41 o 
   0   2   9      472.80      394.85      6.36 o 
   1   2   9      485.54      466.72     14.10 o 
   2   2   9      268.86      226.35      4.45 o 
   3   2   9       47.54       39.58      3.70 o 
   4   2   9       67.69       56.21      8.15 o 
   5   2   9       14.07       18.55      2.82 o 
   6   2   9       14.38       17.13      2.80 o 
   7   2   9      151.70      129.15      6.96 o 
  -6   3   9      138.78      170.74      8.09 o 
  -5   3   9       22.39       23.76      2.49 o 
  -4   3   9      655.27      678.98     54.90 o 
  -3   3   9       16.17        9.40      1.82 o 
  -2   3   9      781.27      777.17     32.28 o 
  -1   3   9       33.90       28.14      1.97 o 
   0   3   9      807.97      805.82     11.82 o 
   1   3   9       51.03       61.53      1.83 o 
   2   3   9      728.84      759.52     67.10 o 
   3   3   9      112.21      115.63     18.23 o 
   4   3   9      464.21      477.88     50.44 o 
   5   3   9       76.59       78.56     16.12 o 
   6   3   9      443.10      380.59     10.66 o 
   7   3   9        0.65        1.28      2.66 o 
  -6   4   9       10.38       19.25      3.53 o 
  -5   4   9      374.09      331.95     10.31 o 
  -4   4   9      284.52      258.73      6.08 o 
  -3   4   9       56.32       38.34      5.58 o 
  -2   4   9      309.49      267.55      5.46 o 
  -1   4   9      487.61      419.84     25.38 o 
   0   4   9      135.13      136.44      7.71 o 
   1   4   9      704.25      703.66     32.64 o 
   2   4   9      256.08      255.98      3.60 o 
   3   4   9      694.63      750.23    116.38 o 
   4   4   9      107.87      117.27     16.30 o 
   5   4   9      402.94      326.87      9.35 o 
   6   4   9       17.93       18.85      3.30 o 
   7   4   9      173.82      152.69      7.47 o 
  -6   5   9        6.64        8.81      3.46 o 
  -5   5   9      184.54      190.91      8.20 o 
  -4   5   9       44.71       39.13      4.14 o 
  -3   5   9       76.36       71.04      3.26 o 
  -2   5   9       74.68       52.89      2.76 o 
  -1   5   9     1547.62     1591.37    228.70 o 
   0   5   9       30.59       34.11      1.82 o 
   1   5   9      285.78      327.84      8.88 o 
   2   5   9       70.07       76.95      3.76 o 
   3   5   9      258.67      246.72     13.60 o 
   4   5   9      210.10      223.54     33.45 o 
   5   5   9      118.80      113.74      5.81 o 
   6   5   9      264.58      249.16      8.82 o 
   7   5   9      131.98      135.62      7.19 o 
  -5   6   9        4.70        4.02      3.13 o 
  -4   6   9      315.14      298.78      9.72 o 
  -3   6   9       19.80       15.39      2.08 o 
  -2   6   9      733.96      723.77     13.61 o 
  -1   6   9      581.07      575.47     24.12 o 
   0   6   9      369.32      378.00     13.15 o 
   1   6   9       89.51       98.37      2.75 o 
   2   6   9      315.41      355.23     15.32 o 
   3   6   9       36.52       28.92      1.67 o 
   4   6   9      510.22      505.91     11.23 o 
   5   6   9        0.97        2.35      2.60 o 
   6   6   9      375.18      353.22     10.77 o 
   7   6   9       54.80       70.38      5.45 o 
  -5   7   9       46.88       49.58      4.89 o 
  -4   7   9      200.58      200.25      8.27 o 
  -3   7   9      122.68      110.83      6.06 o 
  -2   7   9      180.54      156.25      6.63 o 
  -1   7   9       16.68       13.70      1.93 o 
   0   7   9      142.66      139.11      5.94 o 
   1   7   9      627.58      680.51     55.00 o 
   2   7   9      669.91      645.94     35.77 o 
   3   7   9       67.17       93.53      5.98 o 
   4   7   9      896.75      834.91     31.98 o 
   5   7   9       11.02       12.25      2.80 o 
   6   7   9      517.96      487.06     12.85 o 
  -4   8   9       20.20       17.72      3.88 o 
  -3   8   9      354.63      340.45     10.34 o 
  -2   8   9       72.06       76.34      5.02 o 
  -1   8   9      378.03      331.51      9.42 o 
   0   8   9       77.53       74.95      3.30 o 
   1   8   9     1138.48     1222.01     64.23 o 
   2   8   9      355.79      377.48      9.15 o 
   3   8   9      634.28      603.33     25.73 o 
   4   8   9       31.50       30.10      4.44 o 
   5   8   9      402.63      424.06     11.58 o 
   6   8   9        0.80        0.00      2.80 o 
  -4   9   9       10.90        9.21      3.67 o 
  -3   9   9      118.24      120.60      6.84 o 
  -2   9   9        9.62        7.42      3.24 o 
  -1   9   9      611.11      621.36     13.47 o 
   0   9   9       55.03       49.49      4.42 o 
   1   9   9      191.59      220.78      7.80 o 
   2   9   9       81.40       96.99      7.00 o 
   3   9   9       31.90       36.64      2.74 o 
   4   9   9      359.77      318.59     25.26 o 
   5   9   9       42.92       46.06     10.10 o 
   6   9   9      124.60      145.31      7.75 o 
  -3  10   9        0.21        0.00      3.30 o 
  -2  10   9      143.76      147.81      7.37 o 
  -1  10   9       19.64       19.24      3.73 o 
   0  10   9      308.09      307.70      9.80 o 
   1  10   9      103.73      102.80      5.88 o 
   2  10   9      134.59      143.94     10.00 o 
   3  10   9       14.61       17.91      2.44 o 
   4  10   9      393.77      382.78     50.56 o 
   5  10   9        4.34        3.12      1.96 o 
  -2  11   9       34.91       31.17      4.66 o 
  -1  11   9       70.10       71.28      5.70 o 
   0  11   9        5.47        5.96      2.92 o 
   1  11   9      560.26      611.09     14.28 o 
   2  11   9       18.83       19.61      3.63 o 
   3  11   9      220.38      231.12     29.43 o 
   4  11   9      101.91      101.43     22.66 o 
   1  12   9      192.33      180.98      8.47 o 
   2  12   9       89.53       83.63      5.97 o 
  -2  -5  10       50.75       59.44      4.72 o 
  -1  -5  10       37.44       34.60      4.14 o 
   0  -5  10      145.51      141.57      7.05 o 
   1  -5  10       26.69       24.66      3.77 o 
   2  -5  10       72.48       59.96      5.17 o 
   3  -5  10       38.33       34.23      4.24 o 
  -3  -4  10      180.40      189.38     18.41 o 
  -2  -4  10       10.18       14.68      3.01 o 
  -1  -4  10      350.32      336.65     10.00 o 
   0  -4  10       19.53       20.59      3.40 o 
   1  -4  10      438.02      395.41     11.16 o 
   2  -4  10       48.51       48.45      4.60 o 
   3  -4  10      122.72      117.34      6.72 o 
   4  -4  10       27.25       25.50      4.25 o 
  -4  -3  10       42.82       58.26      3.41 o 
  -3  -3  10      113.61      118.96     12.79 o 
  -2  -3  10      143.51      143.06      5.75 o 
  -1  -3  10       67.69       71.13      4.84 o 
   0  -3  10      216.87      197.39      7.59 o 
   1  -3  10      210.71      175.67      7.14 o 
   2  -3  10      129.59      117.98      6.13 o 
   3  -3  10       86.30       89.73      5.77 o 
   4  -3  10       29.49       30.71      4.20 o 
   5  -3  10       65.50       70.45      5.68 o 
  -5  -2  10        0.02        0.00      1.61 o 
  -4  -2  10      245.38      297.90     41.09 o 
  -3  -2  10        1.15        0.34      1.65 o 
  -2  -2  10      323.03      364.32     47.58 o 
  -1  -2  10        0.62        0.61      1.46 o 
   0  -2  10      317.34      329.65      9.38 o 
   1  -2  10       76.15       70.00      4.75 o 
   2  -2  10      127.05      126.07      6.21 o 
   3  -2  10       47.95       43.67      3.99 o 
   4  -2  10       91.65       92.06      5.81 o 
   5  -2  10       94.82       94.82      6.11 o 
  -5  -1  10      173.40      201.04     19.59 o 
  -4  -1  10      134.97      153.63      4.83 o 
  -3  -1  10      146.37      154.85      7.91 o 
  -2  -1  10      143.11      136.05     16.60 o 
  -1  -1  10      138.17      150.61     12.79 o 
   0  -1  10      474.17      480.83     10.95 o 
   1  -1  10       31.87       39.49      3.78 o 
   2  -1  10       52.76       39.79      3.80 o 
   3  -1  10      140.70      148.74      6.58 o 
   4  -1  10       28.00       30.70      3.81 o 
   5  -1  10       48.76       45.31      4.42 o 
   6  -1  10        4.00        1.78      3.16 o 
  -5   0  10       75.21      102.34      4.34 o 
  -4   0  10       10.76       13.71      2.14 o 
  -3   0  10      101.50      105.24     10.00 o 
  -2   0  10      266.55      288.88     18.93 o 
  -1   0  10      285.74      292.54     21.04 o 
   0   0  10      259.42      248.10      7.77 o 
   1   0  10      494.22      473.60     10.66 o 
   2   0  10      718.63      653.17     12.85 o 
   3   0  10      150.29      142.87      6.27 o 
   4   0  10       93.80      110.16      5.76 o 
   5   0  10       14.15       15.18      3.24 o 
   6   0  10       66.22       83.89      5.67 o 
  -5   1  10       24.84       25.88      3.64 o 
  -4   1  10      353.68      399.42     39.44 o 
  -3   1  10       14.97       17.19      2.11 o 
  -2   1  10     1399.84     1413.45    134.47 o 
  -1   1  10        0.36        2.55      2.21 o 
   0   1  10      841.74      861.43     44.47 o 
   1   1  10       23.34       21.89      2.10 o 
   2   1  10     1055.58     1044.13     15.99 o 
   3   1  10       19.51       11.54      2.89 o 
   4   1  10       35.74       40.67      3.82 o 
   5   1  10        5.88        4.78      2.60 o 
   6   1  10      114.12      119.82     17.24 o 
  -5   2  10      321.44      348.63      7.55 o 
  -4   2  10      760.29      805.88     12.73 o 
  -3   2  10      256.80      258.71      5.82 o 
  -2   2  10      788.73      811.08     73.06 o 
  -1   2  10      386.20      382.74     11.33 o 
   0   2  10       54.32       45.08      2.26 o 
   1   2  10      132.50      148.50      8.27 o 
   2   2  10       11.45        9.39      1.61 o 
   3   2  10       56.97       53.65      7.41 o 
   4   2  10       51.37       59.65     10.29 o 
   5   2  10       19.21       19.41      2.18 o 
   6   2  10      254.35      232.05     57.02 o 
   7   2  10        1.14        8.36      2.97 o 
  -5   3  10      600.53      577.56     49.71 o 
  -4   3  10       15.74       16.13      2.31 o 
  -3   3  10      419.14      447.29     10.57 o 
  -2   3  10        8.65        5.31      1.59 o 
  -1   3  10      415.68      395.33      9.24 o 
   0   3  10       63.64       56.98      4.83 o 
   1   3  10      124.44      112.19      2.94 o 
   2   3  10      470.99      441.32     28.58 o 
   3   3  10      145.08      140.77      9.62 o 
   4   3  10      196.04      180.47     16.03 o 
   5   3  10      360.19      412.38     57.58 o 
   6   3  10       82.35       73.61      5.10 o 
   7   3  10      257.08      195.18      8.63 o 
  -5   4  10      189.03      181.37      5.62 o 
  -4   4  10      175.42      186.04      6.22 o 
  -3   4  10       30.46       30.93      3.38 o 
  -2   4  10      614.93      637.13     17.34 o 
  -1   4  10      905.51      948.96     24.11 o 
   0   4  10       94.87       84.84      4.69 o 
   1   4  10      530.88      542.49     14.87 o 
   2   4  10      336.32      326.95     15.70 o 
   3   4  10      111.46      104.71      3.46 o 
   4   4  10      343.98      354.23     34.01 o 
   5   4  10       37.38       42.87      2.70 o 
   6   4  10      312.74      218.96      8.47 o 
   7   4  10       83.28       69.65      5.57 o 
  -5   5  10        0.47        1.61      3.03 o 
  -4   5  10      292.77      288.92      6.74 o 
  -3   5  10       89.49       89.37      3.78 o 
  -2   5  10      377.51      362.53     14.84 o 
  -1   5  10        0.20        1.71      1.57 o 
   0   5  10       93.52       96.78      2.57 o 
   1   5  10      220.24      210.47     13.67 o 
   2   5  10      295.09      329.67     29.96 o 
   3   5  10      250.93      240.16     16.55 o 
   4   5  10      120.30      155.07     14.57 o 
   5   5  10        0.21        0.00      2.33 o 
   6   5  10      167.20      140.31      7.04 o 
   7   5  10        0.03        0.00      2.83 o 
  -5   6  10      125.53      116.84      6.92 o 
  -4   6  10      103.52      101.15      6.18 o 
  -3   6  10      314.11      260.08     22.71 o 
  -2   6  10       85.44       73.28      9.56 o 
  -1   6  10       41.77       45.32      2.73 o 
   0   6  10       35.34       32.75      1.74 o 
   1   6  10      609.08      599.64     16.52 o 
   2   6  10       43.13       60.93      2.15 o 
   3   6  10      337.22      366.11     16.68 o 
   4   6  10        5.37        5.62      2.23 o 
   5   6  10      102.65      106.03      5.77 o 
   6   6  10      102.10      110.56      6.50 o 
  -4   7  10       39.97       37.03      4.47 o 
  -3   7  10      129.34      117.64      6.36 o 
  -2   7  10      115.34      121.73      5.53 o 
  -1   7  10       53.41       56.93      3.87 o 
   0   7  10      293.15      322.75     11.73 o 
   1   7  10      185.36      240.62      4.16 o 
   2   7  10      100.93      106.78      2.88 o 
   3   7  10      199.77      220.10     23.80 o 
   4   7  10      122.05      114.28      5.76 o 
   5   7  10      292.51      288.24      9.56 o 
   6   7  10       20.78       22.73      3.59 o 
  -4   8  10      100.49       91.32      6.31 o 
  -3   8  10       29.31       27.32      4.02 o 
  -2   8  10      351.41      322.49      9.81 o 
  -1   8  10       15.79       11.95      2.06 o 
   0   8  10      762.11      761.93      9.91 o 
   1   8  10       57.46       56.87      2.39 o 
   2   8  10      569.58      640.88     12.35 o 
   3   8  10       50.64       53.43      2.91 o 
   4   8  10      697.74      579.91      9.74 o 
   5   8  10       71.87       70.55      5.30 o 
   6   8  10      377.26      375.11     11.65 o 
  -3   9  10      234.55      203.08      8.78 o 
  -2   9  10      362.33      281.82      9.59 o 
  -1   9  10       81.67       84.15      5.40 o 
   0   9  10      429.54      374.37     10.39 o 
   1   9  10      432.43      436.85      7.59 o 
   2   9  10      228.45      248.76      9.09 o 
   3   9  10      218.92      227.01      7.82 o 
   4   9  10      298.51      316.35     39.31 o 
   5   9  10       81.51       86.52      6.02 o 
  -2  10  10        4.05        3.10      2.88 o 
  -1  10  10       50.08       43.41      4.57 o 
   0  10  10       19.47       18.29      3.55 o 
   1  10  10      364.92      371.87     10.74 o 
   2  10  10       13.95       11.57      2.35 o 
   3  10  10      311.84      382.20     37.22 o 
   4  10  10       16.00       18.56      2.82 o 
  -1  11  10        2.21        4.68      3.32 o 
   0  11  10      156.06      137.98      7.18 o 
   1  11  10      156.82      157.50      7.69 o 
   2  11  10      231.51      208.07      8.52 o 
   3  11  10       72.82       91.35     14.20 o 
  -2  -4  11       97.73      100.91      6.05 o 
  -1  -4  11        6.52       12.10      3.22 o 
   0  -4  11       76.54       91.38      5.83 o 
   1  -4  11       14.76       13.85      3.38 o 
   2  -4  11       65.46       72.39      5.60 o 
   3  -4  11       40.30       42.42      4.74 o 
  -3  -3  11       79.16       94.98     10.67 o 
  -2  -3  11      112.41      114.55      6.22 o 
  -1  -3  11       97.82       96.45      5.70 o 
   0  -3  11      194.34      214.78      8.33 o 
   1  -3  11        5.26        6.67      2.87 o 
   2  -3  11       69.93       74.65      5.43 o 
   3  -3  11       38.82       33.15      4.24 o 
   4  -3  11      171.27      176.84      8.29 o 
  -4  -2  11        0.16        0.50      1.73 o 
  -3  -2  11       76.90      101.96     10.70 o 
  -2  -2  11       29.26       33.98      2.75 o 
  -1  -2  11      226.13      222.73      8.15 o 
   0  -2  11        3.95        2.51      2.49 o 
   1  -2  11      133.14      126.32      6.45 o 
   2  -2  11       13.78       12.60      2.93 o 
   3  -2  11      132.56      132.07      6.72 o 
   4  -2  11       48.80       41.11      4.32 o 
  -4  -1  11       57.42       66.84      3.58 o 
  -3  -1  11       61.51       73.51      5.78 o 
  -2  -1  11      184.63      216.32     16.65 o 
  -1  -1  11      304.51      315.57      9.49 o 
   0  -1  11        2.31        1.65      2.33 o 
   1  -1  11      271.53      263.94      8.76 o 
   2  -1  11        8.38       11.81      2.75 o 
   3  -1  11      245.03      234.80      8.59 o 
   4  -1  11        8.38        8.83      2.98 o 
  -4   0  11      218.14      238.29     14.38 o 
  -3   0  11       24.77       25.71      2.51 o 
  -2   0  11      449.06      500.57     40.73 o 
  -1   0  11       37.77       46.26      5.94 o 
   0   0  11       21.26       16.96      2.94 o 
   1   0  11        0.37        1.62      1.92 o 
   2   0  11       50.39       51.63      4.09 o 
   3   0  11       10.46        9.21      2.97 o 
   4   0  11       78.71       86.40      5.44 o 
   5   0  11        0.12        3.70      2.87 o 
  -5   1  11      123.73      131.23      4.99 o 
  -4   1  11        4.62        3.62      1.83 o 
  -3   1  11       77.88       88.22     11.01 o 
  -2   1  11        8.96       10.30      1.80 o 
  -1   1  11      294.80      296.12     29.26 o 
   0   1  11      128.31      124.64      5.84 o 
   1   1  11      129.71      119.83      5.64 o 
   2   1  11       20.48       13.94      1.78 o 
   3   1  11       77.66       77.56     13.85 o 
   4   1  11       54.34       51.91      9.81 o 
   5   1  11      164.99      166.97     31.33 o 
   6   1  11       78.00       77.31     14.35 o 
  -5   2  11       53.92       59.21      3.64 o 
  -4   2  11      237.89      240.90     18.25 o 
  -3   2  11        5.05        4.22      1.81 o 
  -2   2  11      641.88      683.99     80.47 o 
  -1   2  11      104.91      116.22      9.93 o 
   0   2  11      232.48      250.68      5.79 o 
   1   2  11       91.09      123.62      5.77 o 
   2   2  11        2.21        3.91      1.36 o 
   3   2  11      131.18      118.75     16.81 o 
   4   2  11       29.14       26.70      3.23 o 
   5   2  11      159.13      153.91     31.54 o 
   6   2  11      105.79       97.70     15.27 o 
  -5   3  11        5.86        7.83      1.91 o 
  -4   3  11      188.78      176.21      7.26 o 
  -3   3  11       70.21       79.09      3.59 o 
  -2   3  11      163.37      164.60      4.68 o 
  -1   3  11       42.19       34.07      2.83 o 
   0   3  11       22.71       20.88      1.85 o 
   1   3  11       99.09       86.41      2.96 o 
   2   3  11      123.63      131.52      3.81 o 
   3   3  11      184.49      189.93     19.49 o 
   4   3  11      352.71      360.29     57.98 o 
   5   3  11      174.22      165.00     16.28 o 
  -5   4  11       89.14       91.85      7.14 o 
  -4   4  11       76.16       78.12      3.81 o 
  -3   4  11       11.05        6.03      1.80 o 
  -2   4  11      558.07      529.63     29.02 o 
  -1   4  11       46.47       45.92      2.72 o 
   0   4  11      291.08      264.21      7.64 o 
   1   4  11       77.86       92.40      2.46 o 
   2   4  11     1153.97     1113.46    103.04 o 
   3   4  11      401.09      465.59     70.32 o 
   4   4  11      744.02      743.18     57.96 o 
   5   4  11       50.60       46.66      6.95 o 
   6   4  11      395.41      341.63     10.77 o 
  -4   5  11        0.21        1.04      1.94 o 
  -3   5  11      364.13      378.03     20.79 o 
  -2   5  11       31.45       40.27      2.76 o 
  -1   5  11      379.79      377.13      8.66 o 
   0   5  11      230.24      245.30     11.63 o 
   1   5  11      481.51      507.61     14.23 o 
   2   5  11        2.88        2.45      1.52 o 
   3   5  11      385.64      431.89      7.05 o 
   4   5  11       26.14       23.01      2.28 o 
   5   5  11      182.21      166.95      7.30 o 
   6   5  11        3.98        3.53      3.01 o 
  -4   6  11       52.80       60.76      5.08 o 
  -3   6  11        0.66        0.00      1.80 o 
  -2   6  11      151.80      162.80     20.96 o 
  -1   6  11        2.34        3.48      2.44 o 
   0   6  11      291.36      317.33      6.53 o 
   1   6  11       13.37       13.25      1.45 o 
   2   6  11       13.37       22.83      1.60 o 
   3   6  11       81.26       90.38      9.40 o 
   4   6  11      193.58      145.18      6.50 o 
   5   6  11       55.04       45.97      4.37 o 
   6   6  11      216.90      194.83      8.35 o 
  -4   7  11       60.88       63.07      5.30 o 
  -3   7  11       65.10       65.07      3.66 o 
  -2   7  11       56.18       53.58      3.25 o 
  -1   7  11       29.96       28.81      2.51 o 
   0   7  11       93.86       94.23      4.75 o 
   1   7  11       16.73       19.44      1.64 o 
   2   7  11      122.19      145.41     17.06 o 
   3   7  11       17.80       24.23      2.87 o 
   4   7  11      549.53      501.14     12.12 o 
   5   7  11        5.95        7.71      3.03 o 
   6   7  11      415.44      402.57     12.14 o 
  -3   8  11       89.42       87.74      6.02 o 
  -2   8  11        1.17        1.80      2.75 o 
  -1   8  11       27.92       28.42      2.64 o 
   0   8  11        0.35        2.31      2.37 o 
   1   8  11      411.06      437.24     18.23 o 
   2   8  11      130.95      140.80      3.51 o 
   3   8  11      754.58      751.21     14.38 o 
   4   8  11      232.16      214.99      8.22 o 
   5   8  11      414.93      442.70     12.28 o 
  -3   9  11      141.56      141.17      7.66 o 
  -2   9  11      205.28      195.46      8.42 o 
  -1   9  11      204.36      199.56      8.00 o 
   0   9  11      324.02      299.16     13.49 o 
   1   9  11      595.37      666.32     52.94 o 
   2   9  11      178.54      180.31      7.76 o 
   3   9  11      527.03      564.08     31.17 o 
   4   9  11      176.71      198.61      8.28 o 
   5   9  11      139.24      160.20      7.94 o 
  -2  10  11      380.36      354.51     11.56 o 
  -1  10  11       13.80       12.55      3.24 o 
   0  10  11      376.89      363.14     11.01 o 
   1  10  11        5.74        4.28      3.16 o 
   2  10  11      256.79      293.52     13.73 o 
   3  10  11        2.03        1.76      2.16 o 
   4  10  11      325.83      359.03     53.85 o 
   0  11  11       86.79       86.78      6.33 o 
   1  11  11      221.76      219.64      9.00 o 
   2  11  11      179.53      195.22      8.37 o 
  -1  -3  12      104.27      115.31      6.61 o 
   0  -3  12       11.18       14.42      3.29 o 
   1  -3  12      139.46      150.15      7.53 o 
   2  -3  12       19.75       18.81      3.46 o 
  -2  -2  12      173.96      210.50      8.51 o 
  -1  -2  12       61.54       72.97      5.31 o 
   0  -2  12       59.62       78.78      5.47 o 
   1  -2  12        2.10        1.01      2.72 o 
   2  -2  12      173.41      180.54      8.09 o 
   3  -2  12       16.15       17.04      3.63 o 
  -3  -1  12       20.81       24.65      2.61 o 
  -2  -1  12      120.96      132.74      6.69 o 
  -1  -1  12        5.58        5.56      2.56 o 
   0  -1  12       97.25       89.19      5.57 o 
   1  -1  12       44.76       62.05      4.88 o 
   2  -1  12      142.16      132.09      6.68 o 
   3  -1  12       22.45       28.46      3.96 o 
   4  -1  12      128.86      123.52      6.92 o 
  -3   0  12      116.31      132.29     10.80 o 
  -2   0  12       26.56       30.22      2.67 o 
  -1   0  12      273.31      248.95      8.77 o 
   0   0  12       21.76       19.05      3.20 o 
   1   0  12      361.77      340.30     10.21 o 
   2   0  12       68.74       64.21      4.89 o 
   3   0  12      140.94      136.46      6.85 o 
   4   0  12       11.93       12.13      3.38 o 
   5   0  12      234.75      243.09      9.29 o 
  -4   1  12       25.38       33.37      7.58 o 
  -3   1  12       24.07       31.32      3.87 o 
  -2   1  12       34.45       37.45      2.74 o 
  -1   1  12       90.55       87.61      5.42 o 
   0   1  12       10.92       10.33      2.80 o 
   1   1  12       59.89       61.05      4.56 o 
   2   1  12       78.53      104.03      5.81 o 
   3   1  12      101.48       96.98     16.70 o 
   4   1  12      138.17      131.17     21.47 o 
   5   1  12      108.23      106.05     18.56 o 
  -4   2  12        1.22        0.60      1.97 o 
  -3   2  12       33.68       31.41      2.72 o 
  -2   2  12       42.75       43.93      2.77 o 
  -1   2  12       27.37       32.88      2.40 o 
   0   2  12       40.84       33.77      3.66 o 
   1   2  12        6.91        6.80      2.70 o 
   2   2  12      282.51      272.57     20.56 o 
   3   2  12      102.99      111.90     10.59 o 
   4   2  12      424.09      445.16     18.13 o 
   5   2  12       19.72       17.71      2.47 o 
  -4   3  12       55.52       60.18      4.05 o 
  -3   3  12       41.14       44.61      3.02 o 
  -2   3  12       70.83       91.98      8.34 o 
  -1   3  12       25.56       28.99      4.47 o 
   0   3  12        3.09        6.62      2.61 o 
   1   3  12      317.59      283.66      8.76 o 
   2   3  12       28.46       22.95      4.41 o 
   3   3  12      401.76      363.51     16.25 o 
   4   3  12       15.50       15.99      2.49 o 
   5   3  12      307.53      299.14     52.42 o 
  -4   4  12        0.58        1.97      1.94 o 
  -3   4  12       41.30       50.66      3.26 o 
  -2   4  12       30.35       27.90      2.45 o 
  -1   4  12      348.52      361.15     10.52 o 
   0   4  12      199.40      223.66      5.15 o 
   1   4  12      769.28      789.65     14.72 o 
   2   4  12       41.18       36.00      2.43 o 
   3   4  12      599.52      498.24     62.49 o 
   4   4  12       42.52       31.06      5.53 o 
   5   4  12      357.15      336.41     35.42 o 
   6   4  12       53.50       59.69      5.27 o 
  -4   5  12      187.26      188.42      6.53 o 
  -3   5  12       23.86       19.84      2.48 o 
  -2   5  12      455.93      464.55      8.29 o 
  -1   5  12       23.61       25.09      2.51 o 
   0   5  12     1219.56     1262.26     33.96 o 
   1   5  12        7.32        4.58      2.46 o 
   2   5  12      525.74      565.83      9.00 o 
   3   5  12       65.00       62.85      4.27 o 
   4   5  12      512.49      497.27     82.97 o 
   5   5  12       63.27       50.64      4.78 o 
  -3   6  12      158.49      148.03      5.13 o 
  -2   6  12       38.69       41.84      4.09 o 
  -1   6  12       50.16       61.64      3.33 o 
   0   6  12       54.39       59.52      3.15 o 
   1   6  12      167.70      179.24      8.93 o 
   2   6  12      140.71      149.59      4.31 o 
   3   6  12      255.00      263.37      5.80 o 
   4   6  12      368.52      359.76     10.23 o 
   5   6  12      239.55      229.75      8.85 o 
  -3   7  12       32.20       32.92      3.06 o 
  -2   7  12        0.38        0.00      1.92 o 
  -1   7  12       58.64       60.34      3.34 o 
   0   7  12       15.58       20.55      2.33 o 
   1   7  12      398.66      429.72      9.90 o 
   2   7  12       12.49       11.58      1.99 o 
   3   7  12      512.98      479.09     16.24 o 
   4   7  12       29.95       33.20      4.05 o 
   5   7  12      277.85      275.14      9.79 o 
  -2   8  12       61.79       59.40      5.09 o 
  -1   8  12       63.45       66.26      3.57 o 
   0   8  12      367.26      390.57      7.53 o 
   1   8  12      145.10      133.44      6.45 o 
   2   8  12      249.01      315.09      5.51 o 
   3   8  12      165.79      175.73      7.28 o 
   4   8  12      275.92      272.57      9.42 o 
   5   8  12       63.45       67.21      5.45 o 
  -2   9  12      148.14      137.63      7.44 o 
  -1   9  12       45.36       49.78      4.90 o 
   0   9  12      595.20      557.67     16.78 o 
   1   9  12      186.25      190.51      5.38 o 
   2   9  12      393.52      398.31     51.16 o 
   3   9  12       53.70       54.83      4.81 o 
   4   9  12      331.83      357.60     11.09 o 
   0  10  12        2.36        2.59      3.40 o 
   1  10  12      592.11      633.43     14.38 o 
   2  10  12        2.27        1.38      2.20 o 
   3  10  12      172.09      174.31      5.48 o 
   0  -2  13        3.90        5.19      2.91 o 
   1  -2  13      202.70      199.19      8.80 o 
  -1  -1  13       52.74       58.87      4.85 o 
   0  -1  13       53.50       54.40      4.72 o 
   1  -1  13      133.91      155.11      7.58 o 
   2  -1  13       35.43       34.56      4.35 o 
   3  -1  13       41.73       45.58      4.85 o 
  -2   0  13      163.36      175.02      7.92 o 
  -1   0  13       27.30       26.85      3.62 o 
   0   0  13       86.07       85.72      5.72 o 
   1   0  13       12.30        8.64      3.06 o 
   2   0  13      156.56      166.17      7.70 o 
   3   0  13        1.01        0.00      2.93 o 
  -3   1  13      108.91      127.79      9.47 o 
  -2   1  13      228.20      227.50      8.88 o 
  -1   1  13       46.56       54.30      4.77 o 
   0   1  13       95.90      102.91      6.06 o 
   1   1  13      146.16      149.65      7.17 o 
   2   1  13      116.27      103.89      6.02 o 
   3   1  13      290.53      275.18      9.65 o 
   4   1  13      116.70      120.98      5.84 o 
  -3   2  13       81.64       94.72      4.21 o 
  -2   2  13       11.42       10.41      1.87 o 
  -1   2  13       93.59      104.22      6.06 o 
   0   2  13       61.25       58.76      4.84 o 
   1   2  13      485.51      512.34     12.66 o 
   2   2  13        7.29        8.54      2.74 o 
   3   2  13      295.61      267.63     19.57 o 
   4   2  13        0.07        2.58      1.85 o 
  -3   3  13       21.39       23.46      2.57 o 
  -2   3  13       59.90       66.11      4.60 o 
  -1   3  13       12.08       10.37      3.02 o 
   0   3  13      375.04      402.48     11.18 o 
   1   3  13       55.69       57.03      4.75 o 
   2   3  13      235.57      267.42      9.03 o 
   3   3  13       55.87       68.91      5.24 o 
   4   3  13       95.94       79.95     13.05 o 
   5   3  13       73.49       81.89     10.02 o 
  -3   4  13        9.59        8.94      2.18 o 
  -2   4  13      102.22      103.55      7.76 o 
  -1   4  13       20.94       21.72      2.36 o 
   0   4  13      142.61      136.49      6.69 o 
   1   4  13       45.73       48.46      4.22 o 
   2   4  13      199.29      214.76      8.08 o 
   3   4  13      142.95      131.54     14.55 o 
   4   4  13      385.25      345.11     30.52 o 
   5   4  13       50.53       44.90      9.22 o 
  -3   5  13      303.87      320.83     17.11 o 
  -2   5  13       19.61       19.04      2.75 o 
  -1   5  13      382.24      366.10     21.72 o 
   0   5  13       10.14       10.38      2.93 o 
   1   5  13      731.86      690.10     14.34 o 
   2   5  13       47.10       65.98      4.83 o 
   3   5  13      760.22      695.23     31.20 o 
   4   5  13       36.86       31.20      6.63 o 
   5   5  13      322.16      309.20     10.29 o 
  -2   6  13      321.27      319.06     11.82 o 
  -1   6  13      178.05      171.61     10.46 o 
   0   6  13      368.57      388.58      7.33 o 
   1   6  13      548.54      552.37     12.79 o 
   2   6  13      145.95      159.35      6.91 o 
   3   6  13      373.11      356.18     13.05 o 
   4   6  13       93.32       95.21      5.78 o 
  -2   7  13      125.87      132.25     11.71 o 
  -1   7  13        2.42        0.52      1.93 o 
   0   7  13      497.03      490.31     13.23 o 
   1   7  13        0.03        0.00      2.60 o 
   2   7  13      311.14      318.21      9.63 o 
   3   7  13        9.91       10.07      2.13 o 
   4   7  13      223.91      209.77      8.44 o 
  -1   8  13       99.25      103.75     12.51 o 
   0   8  13       63.88       68.06      3.80 o 
   1   8  13      364.00      337.56      9.73 o 
   2   8  13       21.04       24.25      3.79 o 
   3   8  13      205.28      199.91      7.92 o 
   4   8  13       99.20      111.35      6.47 o 
   0   9  13       65.06       72.67      8.28 o 
   1   9  13      505.43      519.96      8.92 o 
   3   9  13      199.79      205.70      8.36 o 
   0   0  14        1.04        3.79      2.84 o 
   1   0  14       77.97       79.38      5.83 o 
  -1   1  14       19.45       18.52      3.68 o 
   0   1  14      108.22      103.94      6.37 o 
   1   1  14       97.95      107.56      6.53 o 
   2   1  14       54.31       59.91      5.27 o 
  -1   2  14       22.92       19.90      3.62 o 
   0   2  14      202.66      188.74      8.32 o 
   1   2  14        5.70        8.79      3.15 o 
   2   2  14      237.81      294.06     10.14 o 
   3   2  14        6.34       10.68      3.39 o 
  -2   3  14       43.19       48.57      4.86 o 
  -1   3  14      209.17      224.78      8.93 o 
   0   3  14       49.70       54.03      4.90 o 
   1   3  14      126.55      126.93      6.87 o 
   2   3  14      134.09      157.17      7.53 o 
   3   3  14      195.14      237.89      9.04 o 
  -2   4  14       32.99       39.69      3.07 o 
  -1   4  14      111.18      118.54      6.64 o 
   0   4  14       64.18       60.52      5.06 o 
   1   4  14      266.05      308.29     10.17 o 
   2   4  14        0.24        1.41      2.87 o 
   3   4  14      324.11      349.33     10.75 o 
  -1   5  14        9.28       10.89      3.26 o 
   0   5  14      367.87      351.72     10.84 o 
   1   5  14       47.90       69.72      5.23 o 
   2   5  14      276.56      277.68      9.51 o 
   3   5  14       37.97       39.94      4.43 o 
  -1   6  14      190.04      183.71      5.64 o 
   0   6  14      319.84      298.61     10.20 o 
   1   6  14      178.76      163.57      7.56 o 
   2   6  14      205.78      188.73      7.87 o 
   3   6  14      104.08      114.83      6.42 o 
  -1   7  14      312.00      318.86     19.67 o 
   0   7  14        1.71        3.31      3.04 o 
   1   7  14      365.96      394.14     11.43 o 
   2   7  14        1.96        3.16      3.03 o 
   3   7  14      254.94      324.58     10.02 o 
   1   8  14      111.46      111.68      6.52 o 
   2   8  14       33.62       31.88      4.18 o 
                                                 
